# Supplementary material for: Teacher emotional support and learning engagement: a sequential mediation model of basic psychological needs satisfaction and enjoyment
Source: Front Psychol. 2026 Mar 26;17:1795248. doi: 10.3389/fpsyg.2026.1795248 (PMC13064612; doi:10.3389/fpsyg.2026.1795248)
Supplement: Supplementary file 1 [file Table_1.xlsx]

## Sheet: Sheet1
1、你的性别：	2、你的专业：	TES-1	TES-2	TES-3	TES-4	TES-5	positive climate	TES-6	TES-7	TES-8	TES-9	TES-10	TES-11	Teacher sensitiity	TES-12	TES-13	TES-14	TES-15	Regard for Adolescent Perspective	BPN-1	BPN-2	BPN-3	autonomy	BPN-4	BPN-5	BPN-6	competence	BPN-7	BPN-8	BPN-9	Relatedness	enjoyment--1	enjoyment--2	enjoyment-3	enjoyment-4	enjoyment-5	enjoyment-6	enjoyment-7	enjoyment-8	enjoyment-9	enjoyment	Learning engagement-1	Learning engagement-2	Learning engagement-3	Learning engagement-4	Learning engagement-5	agentic engagement	Learning engagement-6	Learning engagement-7
男	小学教育	5	1	3	1	3	2.6	2	3	2	3	3	3	2.66667	1	5	3	5	3.5	5	1	4	3.33333	1	1	2	1.33333	1	4	1	2	1	3	3	1	2	1	3	5	3	2.44444	3	3	3	3	4	3.2	4	4
女	小学教育	5	5	5	5	5	5	5	3	2	3	5	5	3.83333	1	3	3	3	2.5	3	1	2	2	1	1	5	2.33333	1	1	1	1	4	4	4	3	4	4	5	5	5	4.22222	4	1	1	1	3	2	5	5
女	小学教育	5	5	5	5	5	5	3	4	3	3	4	5	3.66667	5	3	3	5	4	2	2	3	2.33333	1	5	3	3	5	5	5	5	1	1	2	1	5	4	3	4	3	2.66667	1	1	1	1	3	1.4	1	2
女	小学教育	5	5	5	5	5	5	3	4	3	3	4	3	3.33333	5	3	3	3	3.5	2	2	3	2.33333	1	1	2	1.33333	2	1	1	1.33333	3	3	3	3	3	3	4	5	5	3.55556	4	5	4	4	5	4.4	1	2
女	小学教育	3	3	4	2	3	3	3	5	3	5	4	4	4	5	5	5	5	5	4	4	4	4	1	3	3	2.33333	3	3	3	3	5	5	5	5	5	5	5	5	5	5	1	1	1	1	3	1.4	2	4
女	小学教育	5	3	4	3	3	3.6	3	4	3	3	4	4	3.5	2	4	5	4	3.75	3	3	3	3	1	2	2	1.66667	2	1	1	1.33333	5	5	5	4	5	4	5	5	5	4.77778	3	3	3	1	4	2.8	4	4
男	小学教育	4	3	4	3	4	3.6	3	4	5	4	5	4	4.16667	3	4	5	5	4.25	5	4	5	4.66667	1	3	3	2.33333	5	5	5	5	4	1	2	1	2	4	3	4	4	2.77778	1	1	1	1	3	1.4	3	3
女	汉语言文学	4	3	5	3	5	4	3	4	4	4	4	4	3.83333	5	5	5	5	5	3	3	3	3	5	5	5	5	2	2	3	2.33333	5	1	2	4	2	4	3	4	4	3.22222	1	1	1	3	4	2	2	2
女	汉语言文学	4	3	5	3	4	3.8	5	4	5	5	5	5	4.83333	5	5	5	5	5	3	3	5	3.66667	3	2	2	2.33333	2	5	4	3.66667	1	1	4	1	3	5	3	4	5	3	1	1	1	1	3	1.4	4	2
女	汉语言文学	4	3	4	5	4	4	4	4	4	4	4	4	4	3	4	4	4	3.75	3	3	3	3	1	3	2	2	2	2	2	2	1	1	2	1	3	5	3	4	4	2.66667	1	2	1	1	3	1.6	2	2
女	汉语言文学	4	3	4	4	4	3.8	5	4	4	4	4	4	4.16667	5	5	5	5	5	5	5	5	5	5	5	5	5	5	5	5	5	2	5	2	1	3	5	4	5	4	3.44444	5	4	1	5	3	3.6	2	3
女	汉语言文学	4	5	5	4	5	4.6	4	4	4	4	4	4	4	3	5	4	4	4	5	3	3	3.66667	5	5	5	5	5	3	5	4.33333	4	3	4	3	4	4	5	5	5	4.11111	1	2	2	4	3	2.4	2	3
女	汉语言文学	4	3	4	4	4	3.8	5	5	5	5	5	5	5	3	4	4	4	3.75	4	4	3	3.66667	1	3	2	2	3	3	3	3	2	2	3	1	4	2	4	5	5	3.11111	2	3	3	3	4	3	3	3
女	汉语言文学	5	5	5	4	4	4.6	5	4	4	4	4	4	4.16667	5	5	5	4	4.75	5	4	5	4.66667	1	3	2	2	4	3	4	3.66667	5	5	5	4	4	3	5	5	5	4.55556	3	3	3	3	4	3.2	2	3
女	汉语言文学	4	4	4	4	4	4	4	4	4	4	4	4	4	5	4	4	4	4.25	5	5	5	5	5	5	5	5	5	5	5	5	2	2	3	1	3	2	4	5	4	2.88889	3	2	2	2	5	2.8	3	5
女	汉语言文学	4	4	4	4	4	4	5	5	5	5	5	5	5	4	4	4	4	4	3	3	3	3	1	3	2	2	5	5	5	5	3	2	5	1	3	2	4	4	5	3.22222	2	2	2	3	3	2.4	4	3
男	小学教育	4	4	4	5	4	4.2	5	5	5	5	5	5	5	4	4	4	4	4	3	5	3	3.66667	1	3	4	2.66667	3	3	2	2.66667	2	2	3	5	3	2	4	5	4	3.33333	2	2	4	3	3	2.8	3	3
男	小学教育	5	4	5	4	4	4.4	4	4	5	4	4	5	4.33333	4	4	4	4	4	3	3	3	3	1	3	2	2	5	5	5	5	3	2	3	1	3	2	4	4	4	2.88889	2	2	2	2	3	2.2	3	3
女	小学教育	4	5	4	4	4	4.2	4	4	4	5	4	4	4.16667	5	5	4	4	4.5	3	3	4	3.33333	3	5	2	3.33333	5	5	5	5	2	2	3	1	5	2	4	4	5	3.11111	3	3	3	3	4	3.2	4	4
女	小学教育	4	4	4	4	5	4.2	4	4	4	4	5	4	4.16667	4	5	4	4	4.25	5	5	5	5	1	3	5	3	5	5	5	5	2	2	3	1	3	2	4	4	4	2.77778	2	2	2	2	3	2.2	3	3
女	小学教育	4	4	5	4	4	4.2	4	4	5	4	4	4	4.16667	4	4	4	4	4	3	3	3	3	1	3	2	2	3	3	3	3	2	2	3	4	3	3	5	4	4	3.33333	2	5	4	2	3	3.2	3	3
女	小学教育	5	4	4	5	4	4.4	5	5	5	5	5	5	5	5	5	5	5	5	3	3	4	3.33333	1	3	2	2	3	3	3	3	4	2	3	3	3	3	4	4	4	3.33333	2	2	2	2	3	2.2	3	5
女	小学教育	4	5	4	4	4	4.2	4	4	4	5	5	4	4.33333	5	4	5	4	4.5	3	3	3	3	3	5	4	4	5	3	4	4	5	3	3	2	3	3	4	5	4	3.55556	3	3	3	3	4	3.2	3	3
女	小学教育	4	4	4	4	4	4	4	4	4	4	4	4	4	5	5	5	4	4.75	5	4	4	4.33333	5	5	4	4.66667	4	5	3	4	2	2	5	5	5	5	4	4	4	4	5	2	2	2	4	3	3	3
女	教师教育学院	5	4	5	5	5	4.8	4	4	4	4	4	4	4	4	4	4	5	4.25	5	5	5	5	1	3	2	2	3	3	4	3.33333	2	2	5	2	3	3	5	4	4	3.33333	2	4	2	2	3	2.6	4	5
男	小学教育	4	4	4	4	4	4	4	4	4	5	5	4	4.33333	4	5	4	4	4.25	5	5	5	5	5	4	4	4.33333	5	5	5	5	2	5	4	2	3	4	4	4	5	3.66667	2	3	2	2	3	2.4	3	4
男	小学教育	4	4	4	5	4	4.2	4	4	4	4	5	4	4.16667	5	4	4	4	4.25	3	3	3	3	1	3	3	2.33333	3	3	3	3	2	2	5	2	5	3	4	4	4	3.44444	2	2	2	2	3	2.2	3	3
女	小学教育	4	4	5	5	4	4.4	5	5	5	5	4	5	4.83333	5	4	5	4	4.5	3	3	3	3	1	3	3	2.33333	3	3	2	2.66667	2	2	3	2	5	3	4	4	4	3.22222	2	2	4	5	3	3.2	5	3
男	小学教育	4	4	4	4	4	4	4	4	5	5	4	5	4.5	4	4	4	4	4	5	5	5	5	3	3	3	3	3	3	3	3	2	2	3	2	3	3	4	4	4	3	2	2	2	2	3	2.2	3	3
女	财务管理	4	4	4	4	5	4.2	5	4	4	4	5	5	4.5	4	5	4	4	4.25	3	3	3	3	1	3	3	2.33333	3	3	3	3	4	5	5	3	4	4	5	5	4	4.33333	3	3	3	3	4	3.2	3	4
女	财务管理专业	5	5	5	5	5	5	5	5	5	5	5	5	5	5	5	5	5	5	5	4	4	4.33333	4	5	4	4.33333	3	3	3	3	3	3	3	2	3	3	5	4	4	3.33333	2	2	5	2	3	2.8	3	3
男	财务管理	5	5	5	5	5	5	4	5	5	4	4	4	4.33333	4	5	4	4	4.25	3	3	3	3	1	3	3	2.33333	3	4	4	3.66667	5	3	3	3	3	5	4	5	5	4	2	4	2	2	3	2.6	3	4
女	财务管理	4	4	4	4	4	4	4	4	4	4	4	4	4	4	5	4	4	4.25	3	3	3	3	1	3	5	3	3	5	2	3.33333	3	5	3	2	3	3	5	4	4	3.55556	4	2	2	2	3	2.6	3	4
女	财务管理	4	4	4	4	4	4	5	5	5	5	5	5	5	5	5	5	5	5	3	3	3	3	1	3	3	2.33333	3	5	5	4.33333	5	3	5	4	5	5	5	5	5	4.66667	2	2	2	3	3	2.4	4	3
女	汉语言文学专业	4	4	4	4	4	4	5	5	5	5	5	5	5	4	4	4	4	4	5	5	5	5	3	5	4	4	3	3	2	2.66667	3	3	3	2	3	3	5	4	5	3.44444	3	3	3	3	5	3.4	4	4
女	汉语言文学	4	4	5	4	4	4.2	4	4	4	4	4	4	4	5	5	5	5	5	3	4	3	3.33333	5	5	5	5	3	3	3	3	3	4	3	2	3	3	5	4	5	3.55556	3	2	2	1	5	2.6	2	5
女	汉语言文学	4	5	4	4	4	4.2	5	5	5	5	5	5	5	5	5	5	5	5	4	4	3	3.66667	1	3	3	2.33333	3	3	3	3	4	4	5	4	5	4	5	5	5	4.55556	3	3	3	3	5	3.4	1	3
女	汉语言文学	5	5	5	5	5	5	4	4	4	4	4	4	4	4	4	4	5	4.25	4	4	3	3.66667	1	3	3	2.33333	3	3	3	3	5	5	5	4	5	5	5	5	5	4.88889	3	3	3	3	4	3.2	3	3
女	汉语言文学	4	4	4	5	4	4.2	4	4	4	4	5	4	4.16667	4	5	5	4	4.5	4	4	3	3.66667	3	4	4	3.66667	3	3	4	3.33333	4	3	4	3	4	4	5	5	5	4.11111	3	4	3	3	4	3.4	1	2
女	汉语言文学	5	5	5	5	5	5	5	5	5	5	5	5	5	5	5	5	5	5	4	4	3	3.66667	1	3	3	2.33333	4	4	4	4	5	3	3	2	3	3	4	5	4	3.55556	2	2	2	2	3	2.2	5	2
女	汉语言文学	4	4	4	4	4	4	4	5	4	5	4	4	4.33333	4	5	4	5	4.5	5	5	5	5	1	3	3	2.33333	3	3	3	3	5	3	3	5	5	5	5	5	5	4.55556	2	2	4	4	3	3	3	3
女	汉语言文学	4	4	4	4	4	4	5	5	4	4	4	4	4.33333	4	4	4	4	4	4	4	4	4	1	3	3	2.33333	3	3	3	3	3	3	3	2	3	3	4	4	4	3.22222	3	4	4	3	5	3.8	3	3
女	汉语言文学	4	4	4	4	4	4	4	4	4	4	5	4	4.16667	5	4	4	4	4.25	4	4	4	4	1	5	4	3.33333	5	5	5	5	3	3	3	2	3	3	4	4	4	3.22222	2	3	2	2	3	2.4	3	4
女	汉语言文学	4	5	4	5	4	4.4	4	4	4	4	4	4	4	4	4	4	4	4	5	5	3	4.33333	1	3	3	2.33333	3	3	5	3.66667	3	2	3	2	3	3	4	5	5	3.33333	2	3	2	2	3	2.4	3	3
女	汉语言文学	5	4	4	4	5	4.4	4	4	4	4	4	4	4	4	4	4	4	4	4	5	3	4	1	3	3	2.33333	3	3	3	3	3	3	3	2	3	3	4	4	4	3.22222	4	3	5	5	5	4.4	5	4
男	汉语言文学	5	5	5	5	5	5	4	4	4	4	4	4	4	4	5	4	4	4.25	4	4	3	3.66667	1	3	3	2.33333	5	4	3	4	3	5	3	2	2	3	4	4	4	3.33333	3	4	4	3	5	3.8	3	4
女	汉语言文学	5	4	5	4	5	4.6	5	5	5	5	5	5	5	5	5	5	5	5	5	5	5	5	4	5	5	4.66667	5	5	5	5	3	5	5	2	4	3	4	5	4	3.88889	5	5	5	5	5	5	3	3
女	汉语言文学	5	4	5	4	5	4.6	5	4	4	4	4	4	4.16667	5	5	5	5	5	5	5	5	5	5	5	5	5	5	5	3	4.33333	3	3	4	3	4	4	5	5	5	4	4	4	4	3	5	4	5	5
男	汉语言文学	5	5	5	5	5	5	4	4	4	4	4	4	4	4	4	4	5	4.25	5	4	4	4.33333	1	3	5	3	3	3	3	3	3	3	3	2	3	5	4	4	4	3.44444	2	3	2	3	3	2.6	4	4
女	汉语言文学	5	5	5	4	5	4.8	5	5	5	5	5	5	5	5	5	5	5	5	4	4	4	4	5	5	5	5	3	3	3	3	3	3	3	3	3	4	4	4	4	3.44444	2	3	2	2	3	2.4	3	3
女	汉语言文学	4	4	4	4	4	4	4	4	4	4	4	5	4.16667	4	4	4	4	4	4	4	4	4	4	5	5	4.66667	5	5	5	5	5	3	3	3	3	4	5	4	5	3.88889	2	3	2	2	3	2.4	3	3
女	汉语言文学	5	4	5	4	5	4.6	4	4	4	5	4	4	4.16667	4	4	4	5	4.25	4	4	4	4	3	4	4	3.66667	3	3	3	3	3	3	3	2	3	5	4	4	4	3.44444	2	3	2	2	4	2.6	3	3
女	汉语言文学	5	5	5	5	5	5	4	4	4	4	4	4	4	5	5	5	5	5	5	5	5	5	1	3	3	2.33333	3	3	3	3	3	3	5	2	3	3	4	4	5	3.55556	3	3	3	3	4	3.2	3	4
男	汉语言文学	5	4	5	4	5	4.6	4	4	4	4	4	4	4	4	4	4	4	4	4	4	4	4	5	5	5	5	5	5	5	5	5	5	5	5	5	5	5	5	5	5	4	5	5	4	4	4.4	5	5
女	汉语言文学	5	4	5	4	5	4.6	5	5	5	5	5	5	5	4	4	4	4	4	4	5	4	4.33333	2	3	5	3.33333	3	5	3	3.66667	3	5	3	2	3	3	4	4	4	3.44444	5	5	5	5	5	5	4	4
女	汉语言文学	5	4	5	4	5	4.6	4	4	4	4	4	4	4	4	4	4	5	4.25	5	5	3	4.33333	1	3	3	2.33333	4	5	5	4.66667	3	3	3	5	3	3	5	4	4	3.66667	2	3	3	3	4	3	3	3
女	汉语言文学	5	4	5	4	5	4.6	4	4	5	4	4	5	4.33333	5	5	5	4	4.75	4	4	4	4	1	3	3	2.33333	3	5	3	3.66667	5	5	5	5	3	4	5	5	5	4.66667	2	5	3	3	4	3.4	4	4
女	汉语国际教育	5	5	5	5	5	5	4	4	5	4	4	5	4.33333	5	5	5	5	5	5	5	5	5	3	5	4	4	5	3	4	4	3	3	3	3	4	3	4	5	5	3.66667	3	3	3	3	4	3.2	3	4
女	汉语国际教育	5	4	5	5	5	4.8	5	5	5	5	5	5	5	5	5	5	5	5	5	5	5	5	4	5	4	4.33333	5	3	4	4	3	3	4	2	5	3	4	4	5	3.66667	3	3	3	3	4	3.2	3	4
女	汉语国际教育	5	5	5	5	5	5	5	5	5	4	5	5	4.83333	5	5	5	5	5	5	4	4	4.33333	1	3	3	2.33333	5	5	5	5	3	3	3	2	5	5	4	5	4	3.77778	3	3	3	3	4	3.2	4	4
女	汉语言文学	5	5	5	5	5	5	5	5	5	5	5	5	5	5	5	5	5	5	4	5	5	4.66667	5	5	5	5	3	3	3	3	5	5	5	4	3	5	5	5	5	4.66667	2	3	3	3	4	3	3	4
女	汉语言文学	5	4	5	5	5	4.8	4	4	4	5	4	4	4.16667	4	5	4	5	4.5	4	5	4	4.33333	4	3	3	3.33333	3	3	3	3	4	4	4	3	4	2	5	5	5	4	2	3	2	2	3	2.4	3	3
女	汉语国际教育	5	5	5	5	5	5	4	4	4	5	5	4	4.33333	5	5	5	5	5	4	4	4	4	2	3	3	2.66667	3	3	3	3	4	3	3	3	3	3	5	4	4	3.55556	3	4	3	3	5	3.6	4	4
女	汉语言文学	5	5	5	5	5	5	4	4	4	5	4	4	4.16667	4	5	4	5	4.5	4	4	4	4	3	4	4	3.66667	5	5	5	5	3	3	3	3	3	2	4	4	4	3.22222	2	3	3	3	5	3.2	3	4
女	汉语言文学	5	5	5	5	5	5	5	4	5	5	5	5	4.83333	4	5	5	5	4.75	4	4	5	4.33333	4	4	4	4	3	5	3	3.66667	5	3	5	3	4	3	4	4	4	3.88889	3	3	3	3	4	3.2	3	4
男	汉语言文学	5	1	5	5	5	4.2	4	4	4	4	5	5	4.33333	4	5	4	5	4.5	4	4	4	4	1	3	3	2.33333	3	3	3	3	3	3	3	3	4	4	4	4	4	3.55556	2	3	3	3	4	3	5	5
女	汉语言文学	5	5	5	5	5	5	5	5	4	5	5	5	4.83333	4	5	4	5	4.5	4	4	4	4	1	5	3	3	3	3	5	3.66667	5	3	3	3	5	3	4	4	4	3.77778	3	3	3	3	4	3.2	3	4
男	汉语言文学	5	5	5	5	5	5	4	4	4	4	5	5	4.33333	4	5	4	5	4.5	4	5	5	4.66667	1	3	3	2.33333	3	5	3	3.66667	3	3	4	3	3	4	4	5	4	3.66667	2	3	3	3	4	3	4	4
女	汉语言文学专业	5	5	4	5	5	4.8	4	4	4	4	5	5	4.33333	5	5	5	3	4.5	4	4	4	4	1	3	3	2.33333	4	3	3	3.33333	3	3	3	3	3	3	4	5	4	3.44444	3	3	2	3	4	3	3	4
女	汉语言文学	5	5	5	5	5	5	5	5	5	5	5	5	5	5	5	5	5	5	5	5	5	5	1	3	3	2.33333	5	5	5	5	3	5	3	1	3	3	4	5	5	3.55556	3	3	3	3	5	3.4	5	4
女	酒店管理	5	5	5	5	5	5	5	4	5	5	5	5	4.83333	5	5	5	5	5	3	3	3	3	1	2	3	2	5	4	2	3.66667	5	4	5	4	3	5	5	5	5	4.55556	3	3	5	5	4	4	4	5
女	酒店管理专业	5	5	5	5	5	5	4	4	5	4	5	5	4.5	4	5	5	5	4.75	5	5	5	5	1	3	5	3	3	3	3	3	3	3	3	3	3	5	5	5	4	3.77778	3	3	3	3	4	3.2	3	4
女	酒店管理	5	5	5	5	5	5	5	5	5	5	5	5	5	5	5	5	5	5	5	4	4	4.33333	4	5	3	4	4	4	3	3.66667	3	3	3	3	3	3	4	5	4	3.44444	4	3	3	3	4	3.4	5	5
男	酒店管理	5	5	5	5	5	5	5	4	5	4	5	5	4.66667	3	4	4	4	3.75	4	4	4	4	1	3	3	2.33333	3	3	3	3	3	3	3	3	3	3	4	5	4	3.44444	3	3	3	3	4	3.2	3	4
女	酒店管理专业	5	5	5	5	5	5	5	5	5	5	5	5	5	5	4	4	5	4.5	4	4	4	4	1	5	3	3	3	3	3	3	5	3	3	3	3	3	4	5	4	3.66667	3	4	4	3	5	3.8	5	5
女	酒店管理	5	5	5	5	5	5	5	4	5	5	5	5	4.83333	5	5	5	5	5	4	4	4	4	1	3	3	2.33333	3	3	3	3	4	3	3	3	4	5	5	5	5	4.11111	3	4	3	3	4	3.4	3	4
女	酒店管理专业	5	5	5	5	5	5	5	4	5	4	5	4	4.5	4	5	4	5	4.5	5	5	5	5	1	5	3	3	3	3	3	3	5	3	3	3	3	3	4	4	5	3.66667	3	3	3	3	5	3.4	3	4
女	酒店管理	4	5	5	5	5	4.8	5	4	5	5	5	5	4.83333	4	5	5	5	4.75	4	4	4	4	4	4	5	4.33333	5	3	3	3.66667	3	3	4	3	3	3	5	5	5	3.77778	3	3	3	3	4	3.2	3	4
男	酒店管理	5	5	5	5	5	5	5	4	5	5	5	5	4.83333	4	5	5	5	4.75	4	4	4	4	1	3	3	2.33333	5	5	3	4.33333	3	3	3	3	3	3	4	5	5	3.55556	3	3	3	3	4	3.2	5	5
女	酒店管理	5	5	5	5	5	5	5	4	5	5	5	5	4.83333	4	4	4	4	4	4	4	4	4	1	3	2	2	4	4	3	3.66667	3	2	4	3	3	4	4	5	5	3.66667	4	5	4	4	5	4.4	4	4
女	管理专业	5	5	5	5	5	5	5	5	5	5	5	5	5	4	5	5	5	4.75	5	5	5	5	3	5	4	4	4	5	3	4	5	3	3	1	3	3	4	5	5	3.55556	3	3	3	3	5	3.4	3	4
女	汉语言文学	5	5	5	5	5	5	5	5	5	5	5	5	5	5	5	5	5	5	4	4	4	4	1	3	3	2.33333	3	3	3	3	5	3	3	3	2	3	4	5	5	3.66667	3	3	3	3	4	3.2	4	4
女	思想政治教育	5	5	5	5	5	5	5	4	5	5	5	5	4.83333	5	5	5	5	5	4	4	3	3.66667	1	3	3	2.33333	3	3	3	3	5	5	5	5	5	5	5	5	5	5	3	3	3	3	4	3.2	4	4
女	思政	5	5	5	5	5	5	2	5	5	5	5	5	4.5	5	5	5	5	5	5	5	5	5	2	5	3	3.33333	5	5	5	5	3	3	3	3	5	3	5	5	5	3.88889	3	3	3	3	4	3.2	4	5
女	思想政治教育专业	5	5	5	5	5	5	5	5	4	5	5	5	4.83333	4	5	5	5	4.75	4	4	4	4	5	3	3	3.66667	3	3	4	3.33333	4	5	5	5	5	5	5	5	5	4.88889	3	3	3	3	4	3.2	3	4
女	学前教育	5	5	5	5	5	5	5	4	5	5	5	5	4.83333	4	5	5	5	4.75	5	4	4	4.33333	1	3	4	2.66667	3	3	5	3.66667	3	3	3	3	3	3	4	5	5	3.55556	3	3	3	3	4	3.2	3	5
女	酒店管理	5	5	5	5	5	5	5	5	5	5	5	5	5	5	5	5	5	5	5	4	5	4.66667	1	3	5	3	5	5	5	5	4	5	5	3	3	3	5	5	5	4.22222	3	3	3	3	4	3.2	3	4
女	酒店管理	5	5	5	5	5	5	5	5	5	5	5	5	5	5	5	5	5	5	4	4	4	4	1	3	5	3	3	3	5	3.66667	3	3	4	3	3	3	5	5	5	3.77778	3	4	4	4	5	4	4	5
女	汉语国际教育	5	5	5	5	5	5	5	4	5	5	5	5	4.83333	5	5	5	4	4.75	3	4	4	3.66667	1	3	3	2.33333	4	5	3	4	3	4	3	3	3	3	4	4	5	3.55556	4	4	4	4	5	4.2	5	5
男	思想政治教育	5	5	5	5	5	5	5	4	5	5	5	5	4.83333	5	5	5	5	5	5	4	4	4.33333	1	3	3	2.33333	3	3	3	3	3	3	3	4	3	3	4	5	5	3.66667	3	3	3	3	4	3.2	3	4
女	酒店管理	5	5	5	5	5	5	5	4	5	5	5	5	4.83333	5	5	5	5	5	4	4	4	4	5	3	4	4	5	4	3	4	4	5	3	3	3	3	4	5	5	3.88889	5	5	5	3	5	4.6	5	5
女	酒店管理	5	5	5	5	5	5	5	4	5	5	5	5	4.83333	4	5	4	4	4.25	3	3	3	3	1	3	5	3	3	3	3	3	3	3	3	3	3	3	4	5	5	3.55556	3	4	3	3	4	3.4	3	4
女	网络与新媒体	5	5	5	5	5	5	5	4	5	5	5	5	4.83333	5	5	5	5	5	4	5	5	4.66667	1	3	3	2.33333	3	4	3	3.33333	4	3	3	3	3	5	4	5	5	3.88889	4	5	5	4	5	4.6	5	4
女	网络与新媒体	5	4	5	5	5	4.8	5	5	5	5	5	5	5	5	5	5	5	5	5	5	5	5	5	5	5	5	5	5	5	5	3	3	3	3	3	3	5	5	5	3.66667	4	4	4	4	5	4.2	4	5
女	网络与新媒体	5	5	4	5	5	4.8	5	5	5	5	5	5	5	5	5	5	5	5	5	3	5	4.33333	1	3	3	2.33333	5	5	5	5	3	3	3	3	4	3	5	5	5	3.77778	3	3	3	3	4	3.2	3	4
女	网络与新媒体	5	5	5	5	5	5	5	4	5	5	5	5	4.83333	5	5	5	5	5	4	4	4	4	4	5	5	4.66667	3	3	4	3.33333	3	3	3	3	3	5	4	4	5	3.66667	5	5	5	5	5	5	3	4
女	汉语言文学	5	5	5	5	5	5	5	4	5	5	5	5	4.83333	5	5	5	5	5	4	4	4	4	1	3	3	2.33333	3	3	3	3	3	3	4	3	5	3	4	5	5	3.88889	3	3	3	3	4	3.2	4	4
男	网媒	5	5	5	4	5	4.8	5	4	5	5	5	5	4.83333	5	5	5	5	5	4	4	4	4	1	3	3	2.33333	3	3	3	3	3	3	5	5	3	3	5	5	5	4.11111	3	3	3	3	4	3.2	3	4
女	网络与新媒体	5	5	5	5	5	5	5	5	5	5	5	5	5	5	4	5	5	4.75	4	4	5	4.33333	3	5	4	4	3	3	3	3	3	3	3	3	3	3	5	5	4	3.55556	3	3	5	5	4	4	3	4
女	网络与新媒体	5	5	5	5	5	5	5	5	5	5	5	5	5	5	5	5	5	5	4	4	4	4	1	3	3	2.33333	4	3	3	3.33333	3	3	3	3	4	3	5	5	5	3.77778	2	3	3	3	4	3	3	4
女	网络与新媒体	5	5	5	5	5	5	5	4	5	5	5	5	4.83333	5	5	5	5	5	4	4	4	4	1	3	3	2.33333	4	4	3	3.66667	3	3	3	3	4	3	5	5	5	3.77778	3	4	4	4	5	4	4	5
女	思想政治教育	5	5	5	5	5	5	5	5	5	5	5	5	5	5	5	5	5	5	4	4	4	4	1	4	3	2.66667	3	5	4	4	3	3	3	3	4	3	5	5	5	3.77778	3	4	3	3	4	3.4	3	4
男	网络与新媒体	5	5	5	5	5	5	5	5	5	5	5	5	5	5	5	5	5	5	3	3	3	3	3	3	2	2.66667	3	3	3	3	3	4	3	1	4	3	5	5	5	3.66667	3	3	3	3	4	3.2	3	4
女	网络与新媒体	5	5	5	5	5	5	5	5	5	5	5	5	5	5	5	5	5	5	5	5	5	5	1	4	3	2.66667	5	2	4	3.66667	3	3	3	3	4	3	5	5	5	3.77778	3	3	3	3	4	3.2	3	3
女	思政教育	5	5	5	5	5	5	5	5	5	5	5	5	5	4	5	5	5	4.75	3	5	4	4	4	5	3	4	5	4	4	4.33333	3	3	3	3	4	3	5	5	5	3.77778	3	3	3	3	4	3.2	3	4
女	网络与新媒体	5	5	5	5	4	4.8	5	5	5	5	5	5	5	5	5	5	5	5	5	5	5	5	1	4	3	2.66667	3	3	3	3	2	3	3	3	5	3	5	5	5	3.77778	3	3	3	3	4	3.2	5	5
女	汉语言文学	5	5	5	5	5	5	5	4	5	5	5	5	4.83333	5	5	5	5	5	4	5	4	4.33333	1	3	3	2.33333	3	3	3	3	3	3	3	3	3	3	5	5	5	3.66667	3	3	3	3	4	3.2	3	5
女	思想政治教育	5	5	5	5	5	5	5	5	5	5	5	5	5	5	5	5	5	5	4	4	4	4	1	3	3	2.33333	3	3	3	3	3	3	3	3	5	3	5	5	5	3.88889	4	4	3	5	5	4.2	4	5
男	网络与新媒体	5	5	5	5	5	5	5	5	5	5	5	5	5	5	5	5	5	5	5	5	5	5	1	3	3	2.33333	3	3	3	3	4	3	4	3	4	3	5	5	5	4	5	5	5	2	5	4.4	3	4
男	网络与新媒体专业	5	5	5	5	5	5	5	5	5	5	5	5	5	5	5	5	5	5	5	4	4	4.33333	5	5	5	5	3	3	3	3	3	3	3	2	3	3	4	4	4	3.22222	3	3	3	3	4	3.2	4	5
女	网络与新媒体	5	5	5	5	5	5	5	5	5	5	5	5	5	5	5	5	5	5	4	5	4	4.33333	1	4	3	2.66667	5	3	3	3.66667	3	3	4	3	4	3	5	5	5	3.88889	2	3	3	2	3	2.6	3	4
女	网络与新媒体	5	5	5	5	5	5	5	5	5	5	5	5	5	5	5	5	5	5	5	5	5	5	1	4	3	2.66667	4	3	3	3.33333	3	5	4	3	4	4	5	5	5	4.22222	3	3	3	3	4	3.2	3	4
女	网络与新媒体	5	5	5	5	5	5	5	5	5	5	5	5	5	5	5	5	5	5	4	4	5	4.33333	1	4	3	2.66667	4	3	3	3.33333	4	5	5	4	5	4	5	5	5	4.66667	3	3	3	3	4	3.2	3	4
女	网络与新媒体	5	5	5	5	5	5	5	5	4	5	5	5	4.83333	5	5	5	5	5	5	5	5	5	1	4	3	2.66667	4	3	3	3.33333	5	3	4	3	4	4	5	5	5	4.22222	3	4	3	3	5	3.6	3	3
男	网络与新媒体	5	4	5	5	5	4.8	5	5	5	5	5	5	5	5	5	5	5	5	4	4	4	4	1	4	3	2.66667	4	1	3	2.66667	3	3	4	3	4	4	5	5	5	4	3	3	3	3	4	3.2	3	4
女	网络与新媒体	5	5	5	5	5	5	5	5	5	5	5	5	5	5	4	5	5	4.75	4	4	4	4	1	4	3	2.66667	4	3	3	3.33333	3	3	5	3	4	1	5	5	5	3.77778	3	3	3	4	4	3.4	3	4
女	网络与新媒体	5	5	5	5	5	5	5	5	5	5	5	5	5	5	5	5	5	5	5	5	5	5	1	4	3	2.66667	4	3	5	4	3	3	4	3	4	4	5	5	5	4	3	3	3	3	4	3.2	3	4
女	网络与新媒体	5	5	5	5	5	5	5	5	5	5	5	5	5	5	5	5	5	5	5	5	5	5	3	4	3	3.33333	3	4	3	3.33333	2	3	4	3	4	4	5	5	5	3.88889	3	3	3	3	4	3.2	3	4
女	网络与新媒体	5	5	5	5	5	5	5	5	5	5	5	5	5	4	4	4	4	4	4	5	4	4.33333	5	4	3	4	4	3	3	3.33333	3	3	4	3	4	5	5	5	5	4.11111	3	5	3	3	4	3.6	3	4
女	网络与新媒体	5	5	5	5	5	5	5	5	5	5	5	5	5	5	5	5	4	4.75	4	4	5	4.33333	1	4	3	2.66667	4	3	3	3.33333	2	3	4	3	4	4	5	5	5	3.88889	3	5	3	3	4	3.6	5	4
女	网络与新媒体	5	5	5	5	5	5	5	5	5	5	5	5	5	5	5	5	5	5	5	5	5	5	2	4	3	3	4	4	4	4	5	5	5	3	3	5	5	5	5	4.55556	5	5	5	5	5	5	3	4
男	网络与新媒体	5	5	5	5	5	5	5	5	5	5	5	5	5	5	5	5	5	5	5	5	4	4.66667	2	4	3	3	4	3	3	3.33333	3	5	5	5	5	5	5	5	5	4.77778	2	3	3	3	3	2.8	4	3
女	网络与新媒体	5	5	5	5	5	5	5	5	5	5	5	5	5	5	5	5	4	4.75	5	5	5	5	2	4	3	3	4	4	4	4	3	3	4	3	4	4	5	5	5	4	2	3	2	2	5	2.8	3	4
女	网络与新媒体	5	5	5	5	5	5	5	4	5	5	5	5	4.83333	5	5	5	5	5	4	5	5	4.66667	5	3	3	3.66667	5	4	4	4.33333	3	3	4	5	4	5	5	5	5	4.33333	4	5	5	4	5	4.6	5	5
女	网络与新媒体	5	5	5	5	5	5	5	5	5	5	5	5	5	5	5	5	5	5	4	4	4	4	2	3	3	2.66667	4	3	3	3.33333	3	4	4	3	4	4	3	5	5	3.88889	3	3	3	5	4	3.6	3	4
女	网络与新媒体	3	3	4	5	3	3.6	5	5	5	5	5	5	5	5	5	5	5	5	4	4	4	4	2	4	3	3	4	3	3	3.33333	4	4	4	3	4	4	5	5	5	4.22222	4	3	4	2	5	3.6	3	3
女	网络与新媒体	5	5	5	5	5	5	5	5	5	5	5	5	5	5	3	5	4	4.25	4	4	5	4.33333	2	4	3	3	4	3	3	3.33333	4	4	4	3	4	4	4	5	5	4.11111	3	3	3	3	5	3.4	3	4
女	网络与新媒体	5	5	5	5	5	5	5	5	5	5	5	5	5	5	5	5	5	5	5	5	5	5	4	5	4	4.33333	4	4	4	4	3	3	5	3	4	5	5	5	5	4.22222	4	5	5	5	5	4.8	5	5
女	网络与新媒体	5	5	5	5	5	5	5	5	5	4	5	5	4.83333	5	5	5	5	5	4	4	4	4	2	4	3	3	4	4	3	3.66667	3	3	4	3	4	3	5	5	4	3.77778	2	2	2	2	3	2.2	3	4
女	计算机科学与技术	5	5	5	5	5	5	5	5	5	5	5	5	5	5	5	5	5	5	5	5	5	5	1	3	3	2.33333	5	3	3	3.66667	3	3	4	3	4	4	5	5	5	4	3	4	3	3	4	3.4	5	4
男	24计科	5	5	5	5	5	5	5	5	5	5	5	5	5	5	5	5	5	5	5	5	4	4.66667	5	3	3	3.66667	3	3	3	3	4	3	4	3	5	4	5	5	4	4.11111	3	4	3	3	5	3.6	3	4
女	思想政治教育	5	5	5	5	5	5	5	5	5	5	5	5	5	5	5	5	5	5	4	4	4	4	1	3	3	2.33333	4	3	3	3.33333	3	5	4	5	4	4	5	5	5	4.44444	3	3	3	3	5	3.4	4	4
男	计算机科学与技术	5	5	5	5	5	5	5	5	5	5	5	5	5	5	5	5	5	5	5	5	5	5	2	4	3	3	4	4	3	3.66667	5	5	5	5	5	5	5	5	5	5	1	2	2	2	3	2	3	3
男	计算机科学与技术	5	5	5	5	5	5	5	5	5	5	5	5	5	5	5	5	4	4.75	4	4	4	4	2	4	2	2.66667	2	5	2	3	3	3	3	3	3	5	4	4	4	3.55556	3	3	3	3	4	3.2	4	4
男	计算机科学与技术	5	5	5	5	5	5	5	5	5	5	5	5	5	5	5	5	5	5	5	4	4	4.33333	2	4	3	3	4	3	3	3.33333	4	3	4	3	4	2	5	5	5	3.88889	3	3	3	3	4	3.2	4	4
女	思想政治教育	5	5	5	5	5	5	5	5	5	5	5	5	5	5	5	5	5	5	5	5	5	5	3	4	4	3.66667	4	3	3	3.33333	4	3	5	4	4	4	5	5	5	4.33333	2	2	2	2	3	2.2	4	4
男	化学	5	5	5	5	5	5	5	5	4	5	5	5	4.83333	4	5	5	5	4.75	5	4	4	4.33333	5	5	3	4.33333	3	3	3	3	4	4	5	4	5	5	5	5	5	4.66667	3	3	3	3	4	3.2	4	4
女	化学	5	5	5	5	5	5	5	5	5	4	5	5	4.83333	5	5	5	5	5	5	4	4	4.33333	1	4	3	2.66667	4	4	3	3.66667	5	4	5	4	3	5	5	3	5	4.33333	2	3	3	3	4	3	4	4
女	化学	5	5	5	5	5	5	5	5	5	5	5	5	5	5	5	5	5	5	5	5	4	4.66667	4	4	3	3.66667	4	4	5	4.33333	3	4	4	3	4	4	5	5	5	4.11111	3	3	3	3	4	3.2	4	4
女	财务管理	5	5	5	5	5	5	5	5	5	5	5	5	5	5	5	5	5	5	5	4	4	4.33333	2	4	3	3	4	4	3	3.66667	5	3	4	3	5	5	4	5	5	4.33333	3	3	3	3	4	3.2	3	4
女	化学	5	5	5	5	5	5	5	5	5	5	5	5	5	5	5	5	5	5	5	4	4	4.33333	5	5	5	5	4	4	3	3.66667	4	4	4	3	5	4	5	5	5	4.33333	2	3	4	3	4	3.2	3	4
女	酒店管理	5	5	5	5	5	5	5	4	5	4	5	5	4.66667	5	5	5	5	5	5	5	5	5	1	4	5	3.33333	5	5	5	5	4	3	5	3	4	4	5	5	5	4.22222	4	4	4	4	3	3.8	4	3
女	酒店管理	5	5	5	5	5	5	5	5	5	5	5	5	5	5	5	5	5	5	4	5	4	4.33333	2	3	3	2.66667	5	4	3	4	4	3	4	3	4	4	5	5	5	4.11111	3	4	4	4	5	4	4	5
女	酒店管理	5	5	5	4	5	4.8	5	5	5	5	5	5	5	5	5	5	5	5	5	4	4	4.33333	2	4	3	3	4	4	3	3.66667	4	3	4	3	4	4	5	5	4	4	3	3	3	3	4	3.2	4	5
女	酒店管理	5	5	4	5	5	4.8	5	4	4	5	4	4	4.33333	4	4	4	4	4	5	5	5	5	1	3	3	2.33333	5	3	3	3.66667	5	4	4	3	4	4	5	5	5	4.33333	3	3	3	3	4	3.2	4	3
女	思政政治教育	5	5	5	5	5	5	5	5	5	5	5	5	5	5	5	5	5	5	5	4	4	4.33333	2	4	3	3	5	4	3	4	1	1	2	1	2	2	3	4	3	2.11111	3	3	3	3	4	3.2	4	4
女	思想政治教育	5	5	5	5	5	5	5	5	4	5	5	5	4.83333	5	5	5	5	5	5	5	5	5	2	4	5	3.66667	3	3	3	3	4	3	4	5	4	3	5	5	5	4.22222	3	3	3	3	4	3.2	3	4
女	思想政治教育	5	5	5	5	5	5	5	5	5	5	5	5	5	5	5	5	5	5	5	5	5	5	2	5	3	3.33333	5	4	3	4	4	3	5	3	5	4	5	5	5	4.33333	3	1	5	4	4	3.4	3	4
女	思想政治教育	5	5	5	5	5	5	4	4	5	4	4	4	4.16667	5	5	5	5	5	5	5	5	5	2	3	5	3.33333	4	4	3	3.66667	3	3	4	3	4	4	5	5	5	4	3	3	3	5	4	3.6	4	4
女	思想政治教育	5	5	5	5	5	5	5	5	5	5	5	5	5	5	5	5	5	5	4	4	4	4	2	4	3	3	5	5	3	4.33333	5	3	4	4	5	5	5	5	5	4.55556	3	3	3	3	4	3.2	4	4
女	汉语言文学	5	5	5	5	5	5	5	5	5	5	5	5	5	5	5	5	5	5	5	5	5	5	4	4	4	4	4	5	4	4.33333	4	3	4	3	4	4	4	5	5	4	3	4	4	3	5	3.8	4	4
男	思想政治教育	5	5	5	5	5	5	5	5	5	5	5	5	5	5	5	5	5	5	5	5	5	5	5	5	5	5	5	5	5	5	4	3	3	4	4	4	5	5	5	4.11111	4	5	5	5	5	4.8	5	4
女	汉语言文学	5	5	5	5	5	5	5	5	5	5	5	5	5	5	5	5	5	5	4	4	5	4.33333	1	3	3	2.33333	5	5	3	4.33333	4	3	5	3	4	5	5	5	5	4.33333	3	3	5	3	4	3.6	3	4
女	特殊教育	5	5	5	5	5	5	5	5	5	5	5	5	5	5	5	5	5	5	5	4	5	4.66667	2	5	3	3.33333	4	4	3	3.66667	4	3	4	3	4	4	5	5	5	4.11111	5	2	5	5	5	4.4	3	4
女	特教	5	5	5	5	5	5	5	5	5	5	5	5	5	5	4	5	5	4.75	4	5	5	4.66667	3	4	3	3.33333	4	4	3	3.66667	4	3	4	3	4	4	5	5	5	4.11111	3	3	3	3	5	3.4	4	4
女	特殊教育	5	5	5	5	5	5	5	5	5	5	5	5	5	5	5	5	5	5	5	5	5	5	3	4	3	3.33333	4	4	3	3.66667	5	3	5	3	5	5	5	5	5	4.55556	2	3	3	3	4	3	4	4
男	特殊教育	3	5	5	5	5	4.6	5	5	5	5	3	5	4.66667	5	5	5	5	5	5	5	5	5	3	4	3	3.33333	3	4	3	3.33333	4	3	4	4	4	4	5	5	5	4.22222	3	3	4	3	4	3.4	4	4
女	教师教育学院	5	5	5	5	5	5	4	4	5	5	4	4	4.33333	5	5	5	5	5	3	3	3	3	1	3	4	2.66667	3	3	2	2.66667	4	3	5	5	3	4	5	5	5	4.33333	3	3	2	3	4	3	4	5
女	特殊教育	5	5	5	5	5	5	5	5	5	5	5	5	5	5	5	5	5	5	5	4	4	4.33333	4	4	3	3.66667	4	4	5	4.33333	4	3	4	3	4	4	5	5	5	4.11111	3	3	2	3	4	3	4	5
女	特殊教育	5	5	5	5	5	5	5	5	5	5	5	5	5	5	5	5	5	5	4	5	5	4.66667	5	4	3	4	5	5	5	5	4	3	4	3	4	4	5	5	5	4.11111	3	3	3	3	4	3.2	4	4
女	特殊教育	5	4	5	5	5	4.8	5	5	5	5	5	5	5	5	5	5	5	5	5	4	5	4.66667	3	4	3	3.33333	4	4	4	4	4	4	4	3	3	4	5	5	5	4.11111	3	4	4	4	5	4	4	4
女	财务管理	5	5	5	5	5	5	5	5	5	5	4	5	4.83333	5	5	5	5	5	5	5	4	4.66667	5	5	5	5	4	3	4	3.66667	5	5	5	5	5	5	5	5	5	5	3	3	3	3	4	3.2	3	5
女	特殊教育	5	5	5	5	5	5	5	5	5	5	5	5	5	5	5	5	5	5	5	5	4	4.66667	3	4	3	3.33333	3	3	3	3	4	5	4	3	4	4	5	5	5	4.33333	3	3	3	3	4	3.2	4	4
女	财务管理	5	5	5	5	5	5	5	5	5	5	5	5	5	5	5	5	5	5	5	5	5	5	1	3	5	3	4	4	4	4	4	3	4	3	4	4	5	5	5	4.11111	5	5	5	5	5	5	5	5
女	财务管理	5	5	5	5	5	5	5	4	5	5	5	5	4.83333	4	5	4	5	4.5	5	5	5	5	3	4	4	3.66667	4	4	4	4	5	5	5	5	5	5	5	5	5	5	3	3	3	3	5	3.4	3	3
女	财务管理	5	5	5	5	5	5	5	5	5	5	5	5	5	5	5	5	5	5	5	5	5	5	3	5	4	4	4	4	4	4	4	3	4	3	4	4	4	5	5	4	2	3	5	3	4	3.4	4	4
女	财务管理	5	5	5	5	5	5	5	5	5	4	4	5	4.66667	5	5	5	5	5	5	5	5	5	3	4	4	3.66667	4	4	3	3.66667	4	3	4	3	4	4	5	5	5	4.11111	3	3	3	3	4	3.2	5	4
男	2024 财务管理 3 班（专升本）	5	5	5	5	5	5	5	5	5	5	5	5	5	5	4	5	5	4.75	5	5	5	5	3	5	4	4	3	4	4	3.66667	3	3	3	3	5	3	5	5	5	3.88889	4	5	5	5	5	4.8	4	4
女	财务管理	5	5	5	5	5	5	5	5	5	5	5	5	5	5	5	5	5	5	2	3	3	2.66667	1	2	2	1.66667	2	1	1	1.33333	4	4	4	3	4	5	5	5	5	4.33333	3	3	3	3	4	3.2	3	4
男	财务管理	5	5	5	5	5	5	5	5	5	5	5	5	5	5	5	5	5	5	5	5	5	5	4	5	5	4.66667	4	4	4	4	4	4	4	3	4	4	5	5	5	4.22222	2	3	2	2	3	2.4	5	5
女	特殊教育专业	5	5	5	5	5	5	5	5	5	5	5	5	5	5	5	5	5	5	4	5	5	4.66667	3	4	4	3.66667	4	4	4	4	3	3	5	2	3	3	5	4	4	3.55556	1	1	1	1	3	1.4	5	4
男	特殊教育	5	5	5	5	5	5	5	5	5	5	5	5	5	5	5	4	5	4.75	5	5	5	5	1	3	3	2.33333	4	4	4	4	4	4	4	4	4	4	5	5	5	4.33333	5	5	5	5	5	5	3	5
女	特殊教育	5	5	5	5	5	5	5	5	5	5	5	5	5	4	5	5	5	4.75	3	3	3	3	1	3	2	2	3	5	5	4.33333	5	4	5	3	3	4	5	5	5	4.33333	5	5	5	5	5	5	4	4
女	特殊教育	5	5	5	5	5	5	5	5	5	5	5	5	5	5	5	5	5	5	4	4	4	4	2	4	3	3	4	3	3	3.33333	4	4	4	3	4	4	5	5	5	4.22222	4	3	3	3	4	3.4	4	5
女	特殊教育	5	5	5	5	5	5	5	5	5	5	5	5	5	5	5	4	5	4.75	5	5	5	5	3	4	4	3.66667	4	4	4	4	4	4	4	3	4	4	5	5	5	4.22222	3	5	3	3	4	3.6	3	4
女	特殊教育	5	5	5	5	5	5	5	5	5	5	5	5	5	5	5	5	5	5	5	5	5	5	3	5	3	3.66667	4	4	4	4	4	4	4	3	4	4	5	5	5	4.22222	3	3	3	3	4	3.2	3	4
女	特殊教育	5	5	5	5	5	5	5	5	5	5	5	5	5	4	5	5	5	4.75	5	5	5	5	3	4	4	3.66667	4	4	4	4	5	5	5	4	5	5	5	5	4	4.77778	3	3	3	3	4	3.2	5	4
女	学前教育	5	5	5	5	5	5	5	5	5	5	5	5	5	5	5	5	5	5	4	4	3	3.66667	3	5	4	4	5	4	5	4.66667	5	4	4	3	3	4	5	5	5	4.22222	3	3	3	3	4	3.2	4	4
女	学前教育	5	5	5	5	5	5	5	5	5	5	5	5	5	5	5	5	5	5	5	5	5	5	3	4	4	3.66667	4	4	4	4	4	4	5	3	4	4	4	5	5	4.22222	3	3	5	3	4	3.6	4	4
女	学前教育	5	5	5	5	5	5	5	5	5	5	5	5	5	5	5	5	5	5	5	3	3	3.66667	4	5	5	4.66667	5	5	4	4.66667	4	4	4	3	4	5	5	5	5	4.33333	4	5	4	4	5	4.4	5	5
女	学前教育	5	5	5	4	5	4.8	5	5	5	5	5	5	5	5	5	5	5	5	5	5	5	5	5	5	5	5	3	3	5	3.66667	3	5	5	5	5	5	5	5	5	4.77778	3	3	3	3	4	3.2	5	3
女	学前教育专业	5	4	5	5	5	4.8	5	5	5	5	5	5	5	5	5	5	5	5	5	4	5	4.66667	3	4	4	3.66667	4	4	4	4	5	4	4	3	4	4	5	5	5	4.33333	3	3	4	4	5	3.8	4	5
女	学前教育专业	5	5	5	5	5	5	5	5	4	5	5	5	4.83333	4	5	4	4	4.25	5	5	5	5	4	4	3	3.66667	5	5	5	5	4	4	4	3	4	4	5	5	5	4.22222	3	4	4	4	5	4	4	4
女	学前教育	5	5	5	5	5	5	5	5	5	4	5	5	4.83333	5	5	5	5	5	5	5	5	5	3	4	3	3.33333	4	4	4	4	3	4	3	3	4	5	5	5	5	4.11111	3	3	3	3	4	3.2	4	4
男	学前教育	5	5	5	5	5	5	5	5	5	5	5	5	5	5	5	5	5	5	5	5	5	5	5	5	4	4.66667	5	4	4	4.33333	4	4	3	3	4	4	5	5	5	4.11111	3	4	4	4	5	4	4	5
女	学前教育	5	5	5	5	5	5	5	5	5	5	5	5	5	5	5	5	5	5	5	5	5	5	3	4	4	3.66667	4	5	3	4	4	4	4	3	4	4	5	5	5	4.22222	3	4	4	4	5	4	4	5
女	学前教育	5	5	5	5	5	5	5	5	5	5	5	5	5	5	5	5	5	5	5	5	5	5	3	4	4	3.66667	4	4	4	4	4	5	5	3	5	4	5	5	5	4.55556	3	3	3	3	4	3.2	4	4
女	学前教育专业	5	5	5	5	5	5	5	5	5	5	5	5	5	5	5	5	5	5	4	5	5	4.66667	4	5	4	4.33333	3	4	3	3.33333	4	4	4	4	4	4	5	5	5	4.33333	3	3	3	3	4	3.2	5	5
女	学前教育专业	3	3	4	1	3	2.8	5	5	5	5	5	5	5	5	5	5	5	5	5	5	5	5	5	5	5	5	4	4	4	4	4	4	4	3	4	4	5	5	5	4.22222	3	3	3	3	4	3.2	5	4
女	学前教育	5	5	5	5	5	5	4	4	5	4	4	4	4.16667	4	4	4	5	4.25	5	5	5	5	3	4	4	3.66667	4	4	4	4	4	4	5	3	4	4	5	5	5	4.33333	3	3	3	3	4	3.2	4	4
女	学前教育	5	5	5	5	5	5	5	5	5	5	5	5	5	5	5	5	5	5	5	5	5	5	3	3	4	3.33333	4	4	4	4	3	4	4	3	5	4	5	5	5	4.22222	3	3	3	3	5	3.4	5	4
男	学前教育	5	5	5	5	5	5	5	5	5	5	5	5	5	5	5	5	5	5	5	5	5	5	1	4	4	3	3	3	3	3	4	4	4	3	4	4	5	5	5	4.22222	3	3	3	3	4	3.2	4	4
女	学前教育	5	5	5	5	5	5	4	5	5	5	4	5	4.66667	5	5	5	5	5	4	4	4	4	3	3	4	3.33333	4	4	4	4	3	3	4	2	5	3	4	4	4	3.55556	3	3	3	3	4	3.2	4	4
男	学前教育	5	5	5	5	5	5	5	5	5	5	5	5	5	5	5	5	5	5	5	4	5	4.66667	3	4	4	3.66667	3	3	2	2.66667	4	3	4	3	3	4	5	4	5	3.88889	3	3	3	3	4	3.2	5	4
女	学前教育	5	5	5	5	4	4.8	5	5	5	5	5	5	5	5	5	5	4	4.75	5	5	5	5	3	5	4	4	4	4	4	4	3	2	3	2	3	5	4	4	4	3.33333	2	4	4	4	5	3.8	4	5
女	学前教育	5	5	5	5	5	5	5	5	5	5	5	5	5	5	5	5	5	5	5	5	5	5	3	4	4	3.66667	4	4	4	4	3	4	4	3	4	5	5	5	5	4.22222	4	5	5	5	5	4.8	4	4
女	学前教育	5	5	5	5	5	5	5	5	5	5	5	5	5	5	5	5	5	5	5	5	5	5	3	4	5	4	4	4	3	3.66667	4	4	3	3	3	5	5	5	5	4.11111	3	3	3	3	4	3.2	5	5
女	学前教育	5	5	5	5	5	5	5	5	5	5	5	5	5	5	5	5	5	5	5	5	5	5	1	3	3	2.33333	4	4	4	4	5	5	5	3	3	5	5	5	5	4.55556	3	3	3	5	4	3.6	5	5
女	学前教育	5	5	5	5	5	5	5	5	5	5	5	5	5	5	5	5	5	5	5	5	5	5	4	5	5	4.66667	4	5	4	4.33333	4	4	4	3	4	5	5	5	5	4.33333	3	3	5	3	4	3.6	4	4
女	学前教育	5	5	5	4	5	4.8	5	5	5	5	5	5	5	5	5	4	5	4.75	5	5	5	5	3	4	5	4	3	3	3	3	4	4	4	3	4	4	4	5	5	4.11111	3	3	2	3	4	3	3	4
女	学前教育	5	5	5	5	5	5	5	5	5	5	5	5	5	5	5	5	5	5	5	5	5	5	4	5	4	4.33333	5	5	5	5	4	4	4	4	5	4	5	5	5	4.44444	3	4	4	4	5	4	4	5
女	学前教育	5	5	5	5	5	5	5	5	5	5	5	5	5	5	4	5	4	4.5	5	5	5	5	1	4	3	2.66667	4	5	4	4.33333	4	4	5	3	4	4	5	5	5	4.33333	3	3	4	2	4	3.2	4	4
女	学前教育	5	5	5	5	5	5	5	5	5	5	5	5	5	5	5	5	5	5	5	5	5	5	5	5	5	5	5	5	5	5	4	4	5	3	4	4	5	5	5	4.33333	3	3	3	3	4	3.2	4	4
女	学前	5	5	5	5	5	5	5	5	5	5	5	5	5	5	5	5	5	5	5	5	5	5	5	4	5	4.66667	4	4	4	4	4	3	4	3	4	4	5	5	5	4.11111	4	4	4	4	5	4.2	4	5
女	学前教育专业	5	5	5	5	5	5	5	5	5	5	5	5	5	5	5	5	4	4.75	5	5	5	5	1	5	4	3.33333	5	5	5	5	4	4	4	5	4	4	5	5	5	4.44444	3	3	3	3	4	3.2	4	4
女	学前教育专业	5	5	5	5	5	5	5	5	5	5	5	5	5	5	5	5	5	5	5	5	5	5	5	5	5	5	5	5	5	5	3	3	3	5	5	3	4	4	5	3.88889	3	3	3	3	5	3.4	4	3
女	学前教育专业	5	5	5	5	5	5	5	5	5	5	5	5	5	5	5	5	5	5	4	5	5	4.66667	3	4	4	3.66667	4	3	4	3.66667	4	4	4	5	4	4	5	5	4	4.33333	3	3	3	3	4	3.2	4	5
女	学前教育专业	5	5	5	5	5	5	5	5	5	5	5	5	5	5	5	5	5	5	5	5	5	5	3	4	4	3.66667	5	5	5	5	4	4	4	3	4	4	5	5	5	4.22222	3	3	3	3	4	3.2	5	5
女	24级计算机科学与技术班	5	5	5	5	5	5	5	5	5	5	5	5	5	5	5	5	5	5	4	4	4	4	2	4	3	3	3	3	3	3	4	4	4	3	4	4	5	5	5	4.22222	1	2	1	3	3	2	3	4
女	思想政治教育	5	5	5	5	5	5	5	5	5	5	5	5	5	5	5	5	5	5	5	5	5	5	3	4	5	4	4	3	4	3.66667	4	4	5	3	5	4	5	5	5	4.44444	3	4	4	4	5	4	3	4
女	计算机科学与技术	5	5	5	5	5	5	5	5	5	5	4	5	4.83333	5	5	5	5	5	5	5	5	5	3	4	4	3.66667	4	4	4	4	4	4	4	2	4	4	5	5	5	4.11111	3	3	3	3	5	3.4	4	4
女	学期教育	5	5	5	5	5	5	4	4	4	5	5	5	4.5	5	5	5	5	5	4	4	4	4	3	3	3	3	3	3	3	3	4	4	4	3	4	5	5	5	5	4.33333	3	4	4	4	5	4	4	4
男	学前教育	5	5	5	5	5	5	5	5	5	5	4	5	4.83333	4	5	5	5	4.75	5	5	5	5	5	5	3	4.33333	5	5	5	5	4	4	4	4	4	4	5	5	4	4.22222	3	4	3	3	4	3.4	4	5
女	马克思主义学院	5	5	5	5	5	5	5	5	5	5	5	5	5	5	5	5	5	5	5	5	5	5	1	5	5	3.66667	4	4	4	4	4	4	4	3	4	4	5	5	5	4.22222	5	5	5	5	4	4.8	5	4
女	小学教育	5	5	5	5	5	5	5	5	5	5	5	5	5	5	5	5	5	5	5	5	5	5	3	4	4	3.66667	5	4	4	4.33333	4	4	4	3	4	4	5	5	5	4.22222	3	3	3	3	5	3.4	3	4
男	小学教育局	5	5	5	5	5	5	5	5	5	5	5	5	5	5	5	5	5	5	5	5	4	4.66667	3	4	4	3.66667	4	4	4	4	5	4	4	3	4	4	5	5	5	4.33333	3	3	4	3	5	3.6	4	4
女	小学教育	5	5	5	5	5	5	5	4	5	5	5	5	4.83333	5	5	5	5	5	5	5	5	5	3	4	4	3.66667	4	4	4	4	4	4	4	3	4	4	5	4	5	4.11111	3	3	3	2	4	3	4	4
女	小学教育	5	5	5	5	5	5	5	4	5	5	5	5	4.83333	5	5	5	5	5	5	5	5	5	3	4	4	3.66667	4	4	4	4	4	4	4	3	4	4	5	5	5	4.22222	3	3	3	3	5	3.4	3	4
男	小学教育	5	5	5	5	5	5	5	5	5	5	5	5	5	5	5	5	5	5	5	5	5	5	3	4	4	3.66667	5	4	4	4.33333	4	4	4	3	4	4	5	5	5	4.22222	3	3	3	3	4	3.2	4	4
女	小学教育	5	5	5	5	5	5	5	5	5	5	5	5	5	5	5	5	5	5	5	5	5	5	4	5	5	4.66667	4	4	4	4	3	5	3	2	4	5	4	4	4	3.77778	3	4	3	4	5	3.8	5	5
女	小学教育	5	5	5	5	5	5	5	5	5	5	4	5	4.83333	5	5	5	5	5	5	5	5	5	1	4	4	3	4	4	4	4	4	3	4	3	4	4	5	5	5	4.11111	3	5	3	3	5	3.8	4	4
女	小学教育	5	5	5	5	5	5	5	5	5	5	5	5	5	5	5	5	5	5	5	5	5	5	3	5	4	4	4	4	4	4	5	5	5	3	5	5	5	5	5	4.77778	3	3	3	3	4	3.2	4	4
女	小教	5	5	5	5	5	5	5	5	5	5	5	5	5	5	4	5	5	4.75	4	5	5	4.66667	5	5	5	5	4	3	4	3.66667	5	4	4	3	4	4	5	5	5	4.33333	3	3	4	3	5	3.6	4	4
女	24小教2班	5	5	5	5	5	5	5	5	5	5	5	5	5	5	5	5	5	5	5	5	5	5	3	5	4	4	4	4	4	4	4	3	4	3	4	4	5	5	5	4.11111	3	3	3	5	4	3.6	4	4
女	小学教育	5	5	5	5	5	5	5	5	5	5	5	5	5	5	5	4	5	4.75	5	5	5	5	3	5	4	4	4	4	3	3.66667	4	4	4	3	4	4	5	5	5	4.22222	5	3	3	5	5	4.2	4	4
女	小学教育	5	5	5	5	5	5	5	5	5	5	5	5	5	5	5	5	5	5	5	5	5	5	3	5	4	4	4	4	4	4	4	4	4	4	4	2	4	5	5	4	3	4	3	3	5	3.6	4	4
女	小学教育	5	5	5	5	5	5	4	4	4	5	4	4	4.16667	4	4	4	4	4	5	5	5	5	5	4	5	4.66667	4	4	2	3.33333	4	4	4	3	4	4	5	5	5	4.22222	2	4	3	3	3	3	4	4
女	汉语言文学	5	5	5	5	5	5	5	5	5	5	5	5	5	4	5	5	5	4.75	5	5	5	5	5	5	5	5	4	4	4	4	5	4	4	3	4	4	5	5	5	4.33333	3	3	3	3	4	3.2	4	5
女	汉语言文学	5	5	3	1	3	3.4	5	5	5	5	5	5	5	5	5	5	5	5	5	5	5	5	3	5	4	4	3	4	4	3.66667	4	4	5	3	4	4	5	5	5	4.33333	3	4	3	3	4	3.4	4	5
女	汉语言文学	5	5	5	4	5	4.8	5	5	5	4	5	5	4.83333	5	5	5	5	5	4	5	5	4.66667	3	5	4	4	5	5	5	5	4	4	5	4	5	5	5	5	5	4.66667	3	4	3	2	5	3.4	4	4
女	汉语言文学	5	5	5	5	5	5	5	5	5	5	5	5	5	5	5	5	5	5	5	5	5	5	3	5	5	4.33333	4	4	4	4	4	4	4	3	4	4	5	5	5	4.22222	3	4	3	3	5	3.6	4	4
男	小学教育	5	5	5	5	5	5	4	5	5	4	5	4	4.5	4	5	4	5	4.5	5	5	5	5	4	5	5	4.66667	4	5	5	4.66667	5	4	4	3	4	4	5	5	5	4.33333	3	3	3	5	4	3.6	4	5
男	小学教育	5	5	5	5	5	5	5	5	5	5	5	5	5	4	5	5	5	4.75	4	5	5	4.66667	4	5	5	4.66667	4	5	4	4.33333	4	4	4	3	4	4	5	5	5	4.22222	3	5	3	3	5	3.8	4	4
女	小学教育	5	5	5	5	5	5	5	5	5	5	5	5	5	5	5	5	5	5	5	5	5	5	3	5	4	4	5	4	4	4.33333	3	5	3	3	5	3	4	5	4	3.88889	5	5	5	5	5	5	4	4
女	小学教育	5	5	5	5	5	5	5	5	5	5	5	5	5	5	4	5	5	4.75	5	5	5	5	3	5	4	4	5	4	4	4.33333	4	3	4	3	4	4	5	5	5	4.11111	3	5	3	1	4	3.2	4	4
女	小学教育	5	5	5	5	5	5	5	5	5	3	5	3	4.33333	3	5	4	4	4	5	4	5	4.66667	3	5	4	4	4	5	4	4.33333	4	3	4	3	5	4	5	5	5	4.22222	5	4	3	3	5	4	4	4
女	小学教育	5	5	5	5	5	5	4	4	4	4	4	4	4	5	5	5	5	5	5	5	4	4.66667	3	4	3	3.33333	4	3	3	3.33333	1	4	4	4	5	4	4	5	5	4	3	4	3	3	5	3.6	4	5
女	小学教育	5	5	5	5	5	5	5	5	5	5	5	5	5	5	5	5	5	5	5	5	5	5	3	4	5	4	5	4	5	4.66667	4	4	4	3	5	4	5	5	5	4.33333	3	4	3	3	5	3.6	4	4
女	小学教育	5	5	5	5	5	5	5	5	5	5	5	5	5	5	5	5	5	5	5	5	5	5	3	4	4	3.66667	4	4	4	4	1	1	1	1	2	5	3	3	3	2.22222	5	4	3	3	4	3.8	4	4
女	教师教育学院	5	5	5	5	5	5	5	5	5	5	5	5	5	5	5	5	5	5	5	5	5	5	4	5	3	4	5	5	4	4.66667	4	4	4	4	5	4	5	5	5	4.44444	3	4	5	3	5	4	4	4
男	小学教育	5	5	5	5	5	5	5	5	4	5	5	5	4.83333	5	5	5	5	5	5	5	5	5	4	5	3	4	5	4	4	4.33333	4	4	4	4	5	4	5	5	5	4.44444	3	4	3	3	5	3.6	4	4
男	小学教育	5	5	5	5	5	5	5	5	5	5	4	5	4.83333	5	5	5	5	5	5	5	5	5	1	5	4	3.33333	4	4	3	3.66667	4	4	4	4	3	5	5	5	5	4.33333	2	3	2	2	4	2.6	3	3
女	小学教育	5	5	5	5	5	5	5	5	5	5	5	5	5	5	5	5	5	5	5	3	5	4.33333	4	5	5	4.66667	5	4	5	4.66667	4	4	2	4	5	4	5	5	5	4.22222	5	5	5	5	5	5	4	4
男	小学教育	5	5	5	5	5	5	5	5	5	5	5	5	5	5	5	5	5	5	5	5	5	5	4	5	4	4.33333	5	4	3	4	3	3	4	4	5	4	5	5	5	4.22222	3	3	2	3	4	3	5	5
女	财务管理	5	5	5	5	5	5	5	5	5	5	5	5	5	5	5	5	5	5	4	5	5	4.66667	5	5	5	5	5	4	4	4.33333	4	4	4	3	5	4	5	5	5	4.33333	3	4	4	3	5	3.8	4	4
女	财务管理专业	5	5	5	5	5	5	5	5	5	5	5	5	5	5	5	5	5	5	5	5	5	5	4	5	4	4.33333	5	4	3	4	4	4	5	4	5	4	5	5	5	4.55556	5	5	5	5	5	5	5	4
男	财务管理	4	4	4	4	4	4	5	5	5	5	5	5	5	5	5	5	5	5	5	4	3	4	4	4	4	4	5	4	4	4.33333	4	4	5	4	5	4	5	5	5	4.55556	3	4	4	3	5	3.8	4	4
女	财务管理	5	5	4	5	5	4.8	5	5	5	5	5	5	5	5	5	5	5	5	4	4	4	4	1	1	2	1.33333	5	4	4	4.33333	4	4	5	4	5	4	5	5	5	4.55556	3	5	4	3	5	4	4	3
女	财务管理	5	5	5	4	5	4.8	5	5	5	5	5	5	5	5	5	5	5	5	3	4	4	3.66667	2	4	5	3.66667	4	3	5	4	5	4	5	4	5	4	5	5	5	4.66667	3	4	4	3	5	3.8	4	4
女	汉语言文学专业	5	5	5	5	5	5	5	5	5	5	5	5	5	5	5	5	5	5	5	5	5	5	2	4	3	3	5	5	5	5	4	4	5	4	5	4	5	5	5	4.55556	4	4	2	3	5	3.6	4	4
女	汉语言文学	5	4	4	5	5	4.6	5	5	5	5	5	5	5	5	5	5	5	5	5	5	5	5	4	5	5	4.66667	5	4	4	4.33333	5	3	5	3	5	5	5	5	5	4.55556	3	4	4	3	5	3.8	4	5
女	汉语言文学	5	5	5	5	5	5	5	5	5	5	5	5	5	5	5	5	5	5	5	5	5	5	4	5	4	4.33333	5	4	2	3.66667	4	5	5	2	3	3	5	4	4	3.88889	3	4	4	3	5	3.8	4	5
女	汉语言文学	5	5	5	5	5	5	5	5	5	5	5	5	5	5	5	5	5	5	5	5	5	5	4	4	4	4	4	4	4	4	4	4	5	4	5	4	5	5	5	4.55556	3	4	4	3	5	3.8	4	5
女	汉语言文学	5	5	5	4	5	4.8	5	5	5	5	5	5	5	5	5	4	5	4.75	5	5	5	5	4	5	5	4.66667	4	5	5	4.66667	5	5	5	4	5	5	5	5	5	4.88889	3	4	3	3	4	3.4	4	5
女	汉语言文学	5	5	5	5	5	5	5	5	5	5	5	5	5	3	4	4	4	3.75	5	5	5	5	3	5	4	4	5	4	4	4.33333	3	4	4	4	5	4	5	5	5	4.33333	1	3	5	1	3	2.6	5	5
女	汉语言文学	5	5	5	5	5	5	5	5	5	5	5	5	5	5	5	5	5	5	5	5	5	5	5	5	5	5	5	4	4	4.33333	1	4	2	1	2	2	4	4	4	2.66667	2	2	5	5	5	3.8	5	5
女	汉语言文学	5	5	5	5	5	5	5	5	5	5	5	5	5	5	5	5	5	5	4	4	4	4	4	5	5	4.66667	5	5	4	4.66667	4	4	5	4	5	4	5	5	5	4.55556	3	4	4	3	5	3.8	4	4
女	汉语言文学	5	5	5	5	5	5	5	5	5	5	5	4	4.83333	5	5	5	5	5	5	5	5	5	4	5	5	4.66667	5	4	3	4	3	3	4	3	4	4	5	5	5	4	5	4	4	3	5	4.2	4	5
女	汉语言文学	5	5	5	5	5	5	5	5	5	4	5	5	4.83333	5	5	5	5	5	5	5	5	5	4	5	5	4.66667	5	3	4	4	5	5	5	5	5	5	5	5	5	5	3	3	5	3	4	3.6	3	4
女	汉语言文学	5	4	4	5	5	4.6	5	5	5	5	5	5	5	5	5	5	5	5	5	5	5	5	2	4	3	3	5	4	5	4.66667	4	4	4	3	3	4	5	5	5	4.11111	3	3	4	3	5	3.6	4	5
男	汉语言文学	5	5	5	5	5	5	5	5	5	5	5	5	5	5	5	5	5	5	5	5	5	5	3	5	4	4	5	4	5	4.66667	4	4	5	5	5	5	5	5	5	4.77778	4	5	4	5	5	4.6	4	5
女	汉语言文学	4	5	5	5	5	4.8	5	5	5	5	5	5	5	5	5	5	5	5	5	3	3	3.66667	1	3	3	2.33333	2	2	2	2	4	4	3	4	5	5	5	5	5	4.44444	3	3	3	3	4	3.2	5	5
女	汉语言文学	5	3	5	5	5	4.6	5	5	5	5	5	5	5	5	5	5	5	5	5	5	5	5	5	5	5	5	5	4	4	4.33333	4	4	5	4	5	5	5	5	5	4.66667	3	3	4	4	5	3.8	3	5
男	汉语言文学	3	5	5	5	5	4.6	5	5	5	5	5	5	5	4	4	4	4	4	5	5	5	5	4	5	5	4.66667	5	5	4	4.66667	4	4	5	4	5	5	5	5	5	4.66667	5	4	4	4	5	4.4	4	5
女	汉语言文学	5	5	5	5	5	5	5	5	5	5	5	5	5	4	4	5	5	4.5	5	5	5	5	4	5	5	4.66667	5	5	4	4.66667	4	4	4	4	4	5	5	5	5	4.44444	3	3	3	3	4	3.2	4	4
女	汉语言文学	5	5	5	5	5	5	5	5	5	5	5	5	5	5	5	5	5	5	5	5	5	5	3	5	5	4.33333	5	5	4	4.66667	4	4	4	3	4	4	5	5	5	4.22222	5	3	5	5	5	4.6	5	4
女	汉语言文学	5	5	5	5	5	5	5	5	5	5	5	5	5	5	5	5	5	5	5	3	3	3.66667	1	2	2	1.66667	3	3	3	3	4	4	5	4	5	5	5	5	5	4.66667	4	3	4	4	5	4	5	5
女	汉语言文学	5	5	5	5	5	5	4	5	4	5	5	5	4.66667	5	5	5	5	5	5	5	5	5	4	5	3	4	5	5	4	4.66667	4	4	4	3	4	3	5	5	5	4.11111	5	5	5	5	5	5	5	5
男	汉语言文学	5	5	5	5	5	5	5	5	5	5	5	3	4.66667	5	5	5	5	5	5	5	4	4.66667	1	4	3	2.66667	5	5	4	4.66667	3	5	5	3	5	5	5	5	5	4.55556	3	3	3	5	4	3.6	3	4
女	汉语言文学	5	5	5	5	5	5	5	5	5	5	5	5	5	5	5	5	5	5	5	5	5	5	4	5	5	4.66667	5	5	4	4.66667	4	4	5	3	5	4	5	5	5	4.44444	3	5	3	3	4	3.6	4	5
女	汉语言文学	5	5	5	5	5	5	4	4	4	4	4	4	4	5	5	5	5	5	5	5	5	5	4	4	4	4	4	4	4	4	1	1	2	4	3	2	3	4	4	2.66667	3	4	4	4	5	4	4	5
女	汉语言文学	5	5	5	5	5	5	5	5	5	5	5	5	5	5	5	5	3	4.5	5	5	5	5	5	5	3	4.33333	5	4	5	4.66667	4	3	4	4	5	5	5	5	5	4.44444	3	3	3	3	5	3.4	5	4
女	汉语国际教育	5	5	5	5	5	5	5	5	5	5	5	5	5	2	5	5	5	4.25	5	5	5	5	4	5	5	4.66667	5	5	4	4.66667	4	4	5	4	5	5	5	5	5	4.66667	4	4	4	4	5	4.2	4	5
女	汉语国际教育	5	5	5	5	5	5	5	5	5	5	5	5	5	5	5	5	5	5	5	5	5	5	4	5	5	4.66667	5	3	5	4.33333	5	4	5	4	5	5	5	5	5	4.77778	5	3	3	5	5	4.2	4	5
女	汉语国际教育	5	5	5	5	5	5	4	5	5	5	5	5	4.83333	5	5	5	5	5	5	3	5	4.33333	4	5	5	4.66667	5	5	5	5	4	4	5	4	5	5	4	5	5	4.55556	3	4	3	3	5	3.6	4	4
女	汉语言文学	5	5	5	5	5	5	5	5	5	5	5	5	5	5	5	5	5	5	5	5	5	5	5	5	5	5	5	5	5	5	4	3	4	3	4	4	5	5	5	4.11111	3	4	3	4	5	3.8	4	5
女	汉语言文学	4	4	4	4	4	4	5	5	5	5	5	5	5	5	5	5	5	5	5	5	5	5	4	5	5	4.66667	4	4	4	4	4	4	3	4	5	5	5	5	5	4.44444	3	3	3	3	4	3.2	4	5
女	汉语国际教育	5	5	5	5	5	5	5	5	5	4	5	5	4.83333	5	5	5	5	5	4	4	5	4.33333	1	3	3	2.33333	3	4	3	3.33333	5	4	5	4	5	5	5	5	4	4.66667	4	4	4	4	5	4.2	4	5
女	汉语言文学	5	5	5	5	5	5	5	5	5	5	5	5	5	5	5	5	5	5	5	5	5	5	4	5	3	4	5	5	5	5	3	3	4	3	4	4	5	5	5	4	3	3	3	3	4	3.2	4	5
女	汉语言文学	5	5	5	5	5	5	4	5	4	4	4	4	4.16667	4	5	5	4	4.5	5	5	5	5	1	3	3	2.33333	5	5	5	5	5	4	5	4	5	5	5	5	5	4.77778	4	5	4	4	4	4.2	4	5
男	汉语言文学	5	5	5	5	5	5	5	5	5	5	5	5	5	5	5	5	5	5	5	5	5	5	4	5	2	3.66667	5	5	4	4.66667	3	4	5	4	5	5	4	5	5	4.44444	4	5	4	4	5	4.4	4	5
女	汉语言文学	5	5	5	5	5	5	5	5	5	5	5	5	5	5	5	5	5	5	5	5	5	5	4	5	4	4.33333	3	3	3	3	3	3	3	2	4	3	4	5	4	3.44444	4	4	4	4	5	4.2	4	5
男	汉语言文学	5	5	5	5	5	5	5	5	5	5	5	5	5	5	5	5	5	5	5	5	5	5	5	5	5	5	4	4	4	4	4	5	5	4	4	5	5	5	5	4.66667	3	4	4	4	5	4	4	5
女	汉语言文学专业	5	5	5	2	5	4.4	5	5	5	5	5	5	5	5	5	5	5	5	5	5	5	5	4	5	5	4.66667	5	5	5	5	4	1	5	4	5	5	5	5	5	4.33333	3	3	2	4	3	3	4	5
女	汉语言文学	5	5	5	5	5	5	5	5	5	5	5	5	5	5	5	5	5	5	5	5	5	5	4	5	5	4.66667	5	5	5	5	5	5	5	5	5	5	5	5	5	5	4	4	4	4	5	4.2	4	4
女	酒店管理	5	5	5	5	5	5	4	5	5	5	5	5	4.83333	4	5	5	5	4.75	5	5	5	5	4	5	5	4.66667	5	4	5	4.66667	5	4	5	4	5	5	4	5	5	4.66667	5	5	5	5	5	5	5	4
女	酒店管理专业	5	5	5	5	5	5	5	4	4	5	5	5	4.66667	5	5	5	5	5	5	5	5	5	4	5	5	4.66667	5	5	5	5	5	3	5	4	5	5	5	5	5	4.66667	5	5	5	5	5	5	5	4
女	酒店管理	5	5	5	5	5	5	5	5	5	5	5	5	5	4	4	4	5	4.25	5	5	5	5	4	3	5	4	5	5	5	5	5	4	5	4	5	5	5	5	5	4.77778	4	4	4	4	5	4.2	4	4
男	酒店管理	5	5	5	5	5	5	5	5	5	5	5	4	4.83333	5	5	5	5	5	4	4	4	4	1	5	3	3	3	3	3	3	5	4	5	5	5	5	5	5	5	4.88889	4	4	3	4	5	4	4	5
女	酒店管理专业	5	5	5	4	5	4.8	5	5	5	5	5	5	5	5	5	5	5	5	5	5	5	5	4	5	5	4.66667	5	5	5	5	3	1	5	4	5	5	5	5	5	4.22222	3	4	4	3	5	3.8	3	3
女	酒店管理	5	5	5	5	5	5	5	5	5	5	5	5	5	5	5	5	5	5	5	4	5	4.66667	4	3	4	3.66667	5	4	4	4.33333	5	5	5	3	5	5	5	5	5	4.77778	4	4	4	4	5	4.2	1	2
女	酒店管理专业	5	5	5	5	5	5	5	5	5	5	5	5	5	5	5	5	5	5	3	5	5	4.33333	4	5	5	4.66667	4	5	3	4	5	3	5	4	5	5	5	5	5	4.66667	2	2	2	2	3	2.2	4	4
女	酒店管理	5	5	5	5	5	5	5	5	5	5	5	5	5	5	5	5	5	5	5	4	5	4.66667	4	5	5	4.66667	3	3	3	3	4	4	5	3	5	5	5	5	5	4.55556	4	5	5	5	5	4.8	5	2
男	酒店管理	5	5	5	5	5	5	5	5	5	5	5	5	5	5	5	5	5	5	5	5	5	5	4	5	5	4.66667	5	5	5	5	5	4	5	4	5	5	5	5	5	4.77778	4	4	3	4	5	4	5	5
女	酒店管理	5	5	5	5	5	5	5	5	5	5	5	5	5	5	5	5	5	5	5	5	5	5	4	5	5	4.66667	5	5	5	5	4	4	3	5	4	4	5	5	5	4.33333	3	4	4	4	5	4	3	3
女	管理专业	5	5	5	5	5	5	5	5	5	5	5	5	5	5	5	5	5	5	5	5	5	5	4	5	5	4.66667	5	3	5	4.33333	5	5	5	4	5	5	5	5	5	4.88889	3	4	4	4	5	4	5	5
女	汉语言文学	5	5	5	5	5	5	5	4	5	5	5	5	4.83333	5	5	5	5	5	5	5	5	5	5	5	5	5	5	3	5	4.33333	5	5	5	5	5	5	5	5	5	5	4	4	4	4	5	4.2	4	4
女	思想政治教育	5	5	5	5	5	5	5	5	5	5	5	5	5	5	5	5	5	5	5	5	4	4.66667	5	5	5	5	5	5	5	5	5	5	4	4	5	5	5	5	5	4.77778	4	2	4	4	5	3.8	5	5
女	思政	5	5	5	5	5	5	5	5	5	5	5	5	5	5	5	5	5	5	5	5	5	5	1	4	3	2.66667	5	5	5	5	5	3	5	4	5	3	5	5	5	4.44444	3	3	3	3	4	3.2	4	4
女	思想政治教育专业	5	5	5	5	5	5	5	5	5	5	5	5	5	5	5	5	5	5	5	5	4	4.66667	4	5	5	4.66667	5	5	4	4.66667	5	5	5	4	5	5	5	5	5	4.88889	3	3	3	1	5	3	4	4
女	学前教育	5	5	5	5	5	5	5	5	5	5	5	5	5	4	4	4	4	4	5	5	4	4.66667	4	5	5	4.66667	5	5	5	5	5	5	5	5	5	5	5	5	5	5	5	5	5	3	5	4.6	5	5
女	酒店管理	5	5	5	5	5	5	5	5	5	5	5	4	4.83333	5	5	5	5	5	5	5	5	5	4	5	5	4.66667	5	5	5	5	5	5	5	4	5	5	5	5	5	4.88889	3	3	5	3	4	3.6	3	5
女	酒店管理	5	5	5	5	5	5	4	4	4	4	4	4	4	5	5	5	5	5	5	5	5	5	4	5	5	4.66667	4	4	5	4.33333	4	5	4	4	5	5	5	5	5	4.66667	4	4	4	4	5	4.2	5	5
女	汉语国际教育	5	5	5	5	5	5	5	4	5	5	5	5	4.83333	5	5	5	5	5	5	5	5	5	5	5	5	5	4	5	5	4.66667	5	5	5	4	5	5	5	5	5	4.88889	5	5	5	5	5	5	5	5
男	思想政治教育	5	4	5	5	5	4.8	4	5	5	5	5	5	4.83333	5	5	5	5	5	5	4	5	4.66667	3	5	5	4.33333	5	5	5	5	5	5	5	4	5	5	5	5	5	4.88889	4	4	4	4	5	4.2	5	4
女	酒店管理	5	5	5	5	5	5	5	5	5	5	5	5	5	5	5	5	5	5	5	5	5	5	1	5	5	3.66667	3	3	3	3	5	5	5	4	5	5	5	5	5	4.88889	4	4	4	4	5	4.2	4	4
女	酒店管理	5	5	5	5	5	5	5	5	5	5	5	5	5	5	5	4	5	4.75	4	5	5	4.66667	4	4	5	4.33333	5	4	5	4.66667	4	5	5	4	5	5	5	5	5	4.77778	5	5	5	5	5	5	5	5
女	网络与新媒体	5	5	5	5	5	5	5	5	5	5	5	5	5	4	4	4	4	4	5	5	5	5	4	4	5	4.33333	5	5	3	4.33333	5	4	5	4	5	5	5	5	5	4.77778	4	4	4	4	3	3.8	5	5
女	网络与新媒体	5	5	5	5	5	5	5	5	5	5	5	5	5	5	5	5	4	4.75	4	5	4	4.33333	3	5	5	4.33333	4	4	5	4.33333	5	5	5	4	5	2	5	4	5	4.44444	3	2	2	4	5	3.2	5	5
女	网络与新媒体	5	5	5	5	5	5	5	5	5	5	5	5	5	5	5	5	4	4.75	4	5	4	4.33333	4	5	5	4.66667	5	5	5	5	5	5	5	4	5	5	5	5	5	4.88889	3	3	4	5	4	3.8	3	4
女	网络与新媒体	5	5	5	5	5	5	5	5	5	5	5	5	5	5	5	5	5	5	5	4	5	4.66667	4	5	5	4.66667	5	5	5	5	5	5	3	3	3	5	5	5	5	4.33333	3	3	3	3	5	3.4	3	4
女	汉语言文学	5	5	5	5	5	5	5	5	5	5	5	5	5	5	5	5	5	5	4	4	3	3.66667	1	4	3	2.66667	4	5	3	4	5	5	5	4	5	5	5	5	5	4.88889	3	3	3	3	4	3.2	4	4
男	网媒	5	5	5	5	5	5	5	5	5	5	5	5	5	4	5	5	5	4.75	5	5	5	5	3	5	4	4	3	3	5	3.66667	5	5	5	4	5	5	5	5	5	4.88889	1	4	1	1	3	2	5	5
女	网络与新媒体	5	5	5	5	4	4.8	5	5	5	4	5	5	4.83333	5	5	5	5	5	5	5	5	5	4	5	5	4.66667	5	5	5	5	5	5	4	5	3	5	5	5	5	4.66667	4	4	4	4	5	4.2	5	5
女	网络与新媒体	5	5	5	5	5	5	5	4	5	5	5	5	4.83333	5	5	5	5	5	5	5	5	5	3	5	5	4.33333	5	5	5	5	5	4	4	4	4	5	5	5	5	4.55556	4	4	4	4	5	4.2	5	5
女	网络与新媒体	5	5	5	5	5	5	5	5	5	5	5	5	5	5	5	5	5	5	5	4	3	4	3	5	5	4.33333	5	3	5	4.33333	3	4	3	2	3	3	4	4	4	3.33333	4	4	4	4	5	4.2	5	5
女	思想政治教育	5	5	5	4	5	4.8	5	5	5	5	5	5	5	5	5	5	5	5	5	5	5	5	1	3	5	3	5	5	5	5	5	5	5	4	5	4	5	5	5	4.77778	4	4	4	4	5	4.2	4	4
男	网络与新媒体	5	5	5	5	5	5	4	4	4	4	4	5	4.16667	5	5	5	5	5	5	5	5	5	4	5	5	4.66667	5	5	5	5	4	5	5	4	5	3	5	5	5	4.55556	4	3	4	4	5	4	5	5
女	网络与新媒体	5	5	5	5	5	5	5	5	5	5	5	5	5	5	4	5	5	4.75	5	5	5	5	4	5	3	4	5	5	5	5	5	5	5	4	5	5	5	5	5	4.88889	4	4	4	4	5	4.2	4	5
女	思政教育	5	5	5	5	5	5	5	5	5	5	5	5	5	5	5	5	5	5	5	5	5	5	3	5	5	4.33333	5	4	4	4.33333	5	5	5	2	5	5	5	5	5	4.66667	3	5	3	5	4	4	5	5
女	网络与新媒体	5	5	5	5	5	5	5	5	5	5	5	5	5	4	5	5	5	4.75	4	4	4	4	4	4	5	4.33333	5	4	5	4.66667	5	5	5	4	5	5	4	5	5	4.77778	4	4	4	4	5	4.2	5	3
女	汉语言文学	5	5	5	5	5	5	5	4	5	4	5	5	4.66667	4	5	5	5	4.75	5	5	5	5	4	5	5	4.66667	4	4	4	4	3	5	5	5	5	5	5	5	5	4.77778	4	5	4	4	5	4.4	3	3
女	思想政治教育	5	5	5	5	5	5	5	5	5	5	5	5	5	4	5	4	5	4.5	5	5	5	5	5	4	5	4.66667	5	5	5	5	5	4	5	4	5	5	5	5	5	4.77778	4	5	4	3	5	4.2	5	5
男	网络与新媒体	5	5	5	5	5	5	5	5	5	5	5	5	5	5	5	5	5	5	5	5	3	4.33333	2	5	5	4	5	5	5	5	5	5	5	4	5	4	5	5	5	4.77778	5	4	5	5	5	4.8	5	5
男	网络与新媒体专业	5	5	5	5	5	5	5	5	5	5	5	5	5	5	5	5	5	5	5	5	5	5	4	5	4	4.33333	5	5	5	5	3	3	5	4	5	4	5	5	5	4.33333	3	3	3	3	4	3.2	3	4
女	网络与新媒体	5	5	5	5	5	5	5	5	5	5	5	5	5	5	5	5	5	5	5	5	5	5	3	4	4	3.66667	5	5	5	5	5	3	4	5	4	4	5	5	5	4.44444	3	4	4	3	5	3.8	4	5
女	网络与新媒体	5	5	5	5	5	5	5	4	5	5	5	5	4.83333	5	5	5	5	5	3	3	3	3	4	5	5	4.66667	5	5	5	5	5	5	5	2	5	5	5	5	5	4.66667	4	5	5	5	5	4.8	5	5
女	网络与新媒体	5	5	5	4	5	4.8	5	5	5	5	5	5	5	5	5	5	5	5	5	5	5	5	5	4	3	4	5	5	5	5	4	3	4	3	4	4	5	5	5	4.11111	3	3	3	3	5	3.4	4	4
女	网络与新媒体	5	5	5	5	5	5	5	5	5	5	5	5	5	5	5	5	5	5	5	5	5	5	4	5	5	4.66667	5	5	5	5	5	5	5	4	5	5	5	5	5	4.88889	2	3	3	3	4	3	5	5
男	网络与新媒体	5	5	5	5	5	5	5	5	5	5	5	5	5	5	5	5	5	5	5	5	5	5	4	5	5	4.66667	5	5	5	5	4	3	3	3	4	4	5	5	5	4	3	5	3	4	5	4	5	5
女	网络与新媒体	5	5	5	5	5	5	4	5	4	4	5	4	4.33333	5	5	5	5	5	5	5	5	5	5	5	5	5	5	5	5	5	5	5	5	4	5	1	5	5	5	4.44444	4	5	4	4	5	4.4	5	5
女	网络与新媒体	5	5	5	5	5	5	4	4	5	4	5	5	4.5	5	5	5	5	5	5	5	5	5	3	5	4	4	5	4	4	4.33333	5	5	5	4	3	5	5	5	5	4.66667	3	3	3	3	5	3.4	5	5
女	网络与新媒体	5	5	5	5	5	5	5	5	4	5	5	5	4.83333	5	5	5	5	5	5	5	5	5	5	5	5	5	3	3	3	3	5	5	5	4	5	5	5	5	5	4.88889	3	5	3	3	5	3.8	3	5
女	网络与新媒体	5	5	5	5	5	5	5	5	5	5	5	5	5	5	5	5	5	5	4	4	4	4	5	5	5	5	5	5	5	5	5	5	5	5	5	5	5	5	5	5	4	5	3	4	5	4.2	5	5
女	网络与新媒体	3	5	5	5	5	4.6	5	5	5	4	5	5	4.83333	5	4	5	5	4.75	5	5	5	5	1	5	5	3.66667	5	5	5	5	4	3	4	3	4	4	5	5	5	4.11111	2	2	2	2	3	2.2	3	3
女	网络与新媒体	5	5	4	5	5	4.8	5	5	5	5	5	5	5	5	5	5	5	5	5	5	5	5	2	4	4	3.33333	4	4	4	4	5	5	3	4	5	5	5	5	5	4.66667	3	4	5	4	5	4.2	5	5
男	网络与新媒体	5	5	5	5	5	5	5	5	5	5	5	5	5	5	5	5	5	5	5	5	5	5	5	5	5	5	5	5	5	5	4	4	4	5	5	4	5	5	5	4.55556	4	5	5	4	5	4.6	4	4
女	网络与新媒体	5	5	5	5	5	5	5	5	5	5	5	5	5	5	5	5	5	5	5	5	5	5	3	5	5	4.33333	5	5	5	5	3	5	5	5	5	5	5	5	5	4.77778	2	3	3	3	4	3	5	5
女	网络与新媒体	5	5	5	5	5	5	5	5	5	5	5	5	5	4	5	5	5	4.75	2	5	5	4	3	3	4	3.33333	4	4	4	4	5	4	5	5	5	5	5	5	5	4.88889	4	5	5	4	5	4.6	5	5
女	网络与新媒体	5	5	5	5	5	5	5	5	5	5	5	5	5	5	5	5	5	5	5	5	5	5	3	5	4	4	3	5	5	4.33333	3	5	5	5	5	3	5	5	5	4.55556	4	5	5	5	5	4.8	5	5
女	网络与新媒体	5	5	5	5	5	5	5	5	5	5	5	5	5	5	5	5	5	5	5	5	5	5	5	5	5	5	5	5	5	5	5	5	5	4	5	5	5	5	5	4.88889	4	5	5	5	5	4.8	4	4
女	网络与新媒体	5	5	5	5	5	5	4	4	4	4	4	5	4.16667	4	5	4	5	4.5	5	5	5	5	5	5	5	5	5	5	5	5	5	5	5	5	4	5	5	5	5	4.88889	4	5	5	5	5	4.8	3	5
女	网络与新媒体	5	5	4	5	5	4.8	5	5	5	5	5	5	5	5	5	5	5	5	5	5	5	5	1	3	3	2.33333	5	5	4	4.66667	5	5	5	5	5	5	5	5	5	5	4	5	3	5	5	4.4	5	5
女	网络与新媒体	5	5	5	5	5	5	4	4	4	4	4	4	4	5	5	5	5	5	5	5	5	5	1	5	2	2.66667	5	5	5	5	4	5	5	5	5	4	5	5	5	4.77778	4	5	5	3	5	4.4	5	5
女	计算机科学与技术	5	5	5	5	5	5	5	5	5	5	5	5	5	5	5	5	5	5	5	5	5	5	5	5	5	5	5	3	5	4.33333	5	5	5	5	5	5	5	5	5	5	4	5	5	5	5	4.8	5	5
男	24计科	5	5	5	5	5	5	5	5	5	5	5	4	4.83333	5	5	5	5	5	5	5	5	5	5	5	5	5	5	5	5	5	5	5	5	5	5	5	5	5	5	5	4	4	4	4	5	4.2	5	5
女	思想政治教育	5	5	5	5	5	5	5	5	5	5	5	5	5	5	5	5	5	5	5	5	5	5	5	5	5	5	5	5	5	5	2	2	3	1	5	2	4	4	5	3.11111	4	5	5	5	5	4.8	5	5
男	计算机科学与技术	5	5	5	5	5	5	5	5	5	5	5	5	5	5	5	5	5	5	5	5	5	5	5	5	5	5	5	5	5	5	5	5	5	4	5	5	5	5	5	4.88889	5	5	3	5	5	4.6	4	5
男	计算机科学与技术	5	5	5	5	5	5	4	5	5	5	5	5	4.83333	5	5	5	5	5	5	5	4	4.66667	5	4	5	4.66667	5	5	5	5	3	5	4	3	4	5	4	5	5	4.22222	5	5	5	2	5	4.4	4	4
男	计算机科学与技术	5	5	5	5	5	5	5	5	4	5	5	5	4.83333	5	5	5	5	5	5	5	5	5	3	5	5	4.33333	5	5	5	5	5	3	4	5	5	5	5	5	5	4.66667	5	5	4	5	5	4.8	5	5
女	思想政治教育	5	5	5	5	5	5	5	5	5	5	4	5	4.83333	5	5	5	5	5	5	5	5	5	4	5	5	4.66667	5	5	5	5	5	5	5	3	5	2	5	5	5	4.44444	4	4	4	4	4	4	5	5
男	化学	5	5	5	5	5	5	5	5	5	5	5	5	5	5	5	5	5	5	5	5	5	5	1	5	4	3.33333	5	5	4	4.66667	5	5	5	4	5	3	5	5	5	4.66667	3	3	3	3	5	3.4	3	4
女	化学	5	5	5	5	5	5	5	5	5	5	5	5	5	5	5	5	5	5	5	5	5	5	3	4	3	3.33333	5	5	5	5	5	5	5	5	3	5	5	5	5	4.77778	2	3	3	3	4	3	3	5
女	化学	5	5	5	5	5	5	5	5	5	5	4	5	4.83333	5	5	5	5	5	5	5	5	5	5	5	5	5	4	4	5	4.33333	5	5	5	5	5	5	5	5	5	5	5	3	3	3	4	3.6	5	5
女	财务管理	5	5	5	5	5	5	5	5	5	5	5	5	5	5	5	5	5	5	5	5	5	5	5	5	5	5	5	5	5	5	4	4	4	3	4	3	5	5	4	4	3	3	4	3	5	3.6	4	4
女	化学	5	5	5	5	5	5	5	5	5	5	5	5	5	5	5	5	5	5	5	5	5	5	3	4	4	3.66667	3	2	3	2.66667	5	3	3	5	5	5	5	5	5	4.55556	5	5	5	5	5	5	4	3
女	酒店管理	5	5	5	5	5	5	5	5	5	5	5	5	5	5	5	5	5	5	4	4	5	4.33333	3	4	4	3.66667	4	3	3	3.33333	5	5	5	5	5	5	5	5	5	5	5	5	5	5	5	5	5	5
女	酒店管理	5	5	5	5	5	5	5	5	5	4	5	5	4.83333	5	5	5	5	5	5	5	5	5	5	5	5	5	5	5	5	5	5	5	5	2	5	5	5	5	5	4.66667	1	2	3	3	3	2.4	5	5
女	酒店管理	5	5	5	5	5	5	5	5	5	5	5	5	5	5	5	5	5	5	5	5	5	5	4	5	5	4.66667	5	5	5	5	4	4	5	5	5	4	5	4	5	4.55556	2	5	5	4	5	4.2	5	4
女	酒店管理	5	5	5	5	5	5	5	5	5	5	5	5	5	5	5	5	5	5	5	5	5	5	3	4	4	3.66667	3	3	5	3.66667	5	5	5	5	5	5	5	5	5	5	3	3	3	3	4	3.2	4	5
女	思政政治教育	5	5	5	5	5	5	5	5	5	5	5	5	5	2	5	5	5	4.25	5	5	5	5	5	5	5	5	5	5	5	5	3	5	5	5	5	5	5	5	5	4.77778	5	5	5	3	5	4.6	5	5
女	思想政治教育	5	5	5	5	5	5	5	5	5	5	5	5	5	5	5	5	5	5	5	5	5	5	2	5	5	4	5	5	5	5	5	5	5	3	4	3	5	5	5	4.44444	5	5	5	5	5	5	5	4
女	思想政治教育	5	4	5	4	5	4.6	5	5	5	5	5	5	5	5	5	5	5	5	5	5	5	5	5	3	3	3.66667	5	5	5	5	5	5	5	5	5	5	5	5	5	5	5	5	5	5	5	5	4	3
女	思想政治教育	5	5	5	5	5	5	5	5	5	5	5	4	4.83333	5	5	5	5	5	5	5	5	5	1	3	2	2	3	5	5	4.33333	5	5	5	3	5	5	4	5	5	4.66667	3	5	5	5	5	4.6	5	5
女	思想政治教育	5	5	5	5	5	5	5	5	5	5	5	4	4.83333	5	5	5	5	5	5	5	5	5	2	4	3	3	3	3	3	3	4	4	4	4	5	5	4	5	5	4.44444	5	5	5	5	5	5	3	5
女	汉语言文学	5	5	5	5	5	5	5	5	5	5	5	5	5	5	5	5	5	5	5	5	5	5	5	5	5	5	4	5	3	4	5	5	5	5	5	5	5	5	5	5	5	5	5	5	4	4.8	3	5
男	思想政治教育	5	5	5	5	5	5	5	5	5	5	5	5	5	2	5	5	5	4.25	5	5	5	5	5	5	3	4.33333	5	5	5	5	3	4	4	5	4	4	5	5	5	4.33333	5	5	5	5	5	5	5	5
女	汉语言文学	5	5	5	5	5	5	5	5	5	5	5	5	5	5	5	5	5	5	5	5	5	5	4	5	5	4.66667	5	5	5	5	5	5	5	5	5	5	5	5	5	5	3	3	3	3	4	3.2	5	5
女	特殊教育	4	4	5	4	4	4.2	5	5	5	5	5	5	5	5	5	5	5	5	3	5	5	4.33333	1	3	5	3	4	4	4	4	5	5	5	3	5	5	5	5	5	4.77778	5	5	5	5	5	5	5	5
女	特教	5	4	5	5	5	4.8	5	5	5	5	5	5	5	5	5	5	5	5	5	5	5	5	5	5	5	5	5	5	4	4.66667	5	5	3	5	5	5	5	5	5	4.77778	5	5	2	5	5	4.4	5	5
女	特殊教育	5	5	5	5	5	5	5	5	5	5	5	5	5	5	5	5	5	5	5	5	5	5	5	5	5	5	5	5	5	5	5	5	4	5	5	3	5	5	5	4.66667	5	5	3	5	5	4.6	5	5
男	特殊教育	5	5	5	5	5	5	4	5	5	5	5	5	4.83333	5	5	5	5	5	5	5	5	5	5	5	5	5	5	5	5	5	5	5	5	5	5	5	5	5	5	5	3	3	5	3	4	3.6	1	2
女	教师教育学院	5	5	5	5	5	5	5	5	5	5	5	5	5	5	5	5	5	5	5	5	5	5	5	5	5	5	5	5	5	5	3	5	5	5	5	5	5	5	5	4.77778	3	3	3	3	5	3.4	5	5
女	特殊教育	5	5	5	5	5	5	5	5	5	5	5	5	5	5	5	5	5	5	4	4	4	4	5	5	5	5	5	5	5	5	5	4	4	5	5	5	5	5	4	4.66667	3	3	5	3	4	3.6	5	5
女	特殊教育	5	5	5	5	5	5	5	5	5	5	5	5	5	5	4	5	5	4.75	5	5	5	5	5	4	5	4.66667	5	5	5	5	5	5	5	5	5	5	5	5	5	5	2	2	2	2	3	2.2	5	5
女	特殊教育	5	5	5	5	5	5	5	5	5	5	5	5	5	5	5	5	5	5	5	5	5	5	1	3	3	2.33333	5	3	5	4.33333	4	3	5	5	5	4	4	5	5	4.44444	5	5	2	3	5	4	5	5
女	财务管理	5	5	5	5	5	5	5	5	5	5	5	5	5	5	5	5	5	5	5	5	5	5	4	5	5	4.66667	5	5	4	4.66667	2	2	3	1	3	3	4	4	4	2.88889	5	5	5	5	5	5	3	4
女	特殊教育	5	5	5	5	5	5	5	5	5	5	5	5	5	5	5	5	5	5	5	5	5	5	2	4	3	3	4	3	3	3.33333	4	4	4	3	5	4	5	5	5	4.33333	5	5	3	5	4	4.4	5	5
女	财务管理	5	5	5	5	5	5	5	5	5	5	5	5	5	5	5	5	5	5	5	5	5	5	5	3	5	4.33333	5	5	4	4.66667	5	5	5	5	5	4	5	5	5	4.88889	5	5	3	5	5	4.6	2	5
女	财务管理	5	5	5	5	5	5	5	5	5	5	5	5	5	5	5	5	5	5	5	5	3	4.33333	5	5	5	5	4	5	5	4.66667	5	5	5	5	4	5	5	5	5	4.88889	5	5	5	5	5	5	5	5
女	财务管理	5	5	5	5	5	5	5	5	5	5	5	5	5	5	5	5	5	5	5	5	5	5	5	5	5	5	4	5	5	4.66667	5	5	5	5	5	5	5	4	5	4.88889	5	4	5	5	5	4.8	5	5
女	财务管理	5	5	5	5	5	5	5	5	5	5	5	5	5	5	5	5	5	5	5	5	5	5	4	5	5	4.66667	5	5	5	5	5	3	5	5	5	5	5	5	5	4.77778	5	5	5	5	5	5	4	4
男	2024 财务管理 3 班（专升本）	5	5	5	5	5	5	5	5	5	5	5	5	5	5	5	5	5	5	5	5	5	5	5	5	5	5	5	5	5	5	5	5	5	5	5	5	5	5	5	5	5	5	5	5	5	5	5	5
女	财务管理	5	5	5	5	5	5	5	5	5	5	5	5	5	5	5	5	5	5	5	5	5	5	5	5	5	5	5	5	4	4.66667	5	5	5	5	5	5	5	5	5	5	5	4	5	5	5	4.8	5	5
男	财务管理	5	5	5	5	5	5	5	4	5	5	5	5	4.83333	4	5	5	5	4.75	5	4	3	4	3	4	2	3	5	5	5	5	5	3	4	5	4	4	5	5	5	4.44444	5	5	5	3	5	4.6	5	5
女	特殊教育专业	5	5	5	5	5	5	5	5	4	5	5	5	4.83333	5	5	5	5	5	4	4	4	4	5	5	5	5	2	1	1	1.33333	3	5	3	3	5	5	5	5	5	4.33333	4	5	3	4	5	4.2	5	5
男	特殊教育	5	5	5	5	5	5	5	5	5	5	5	5	5	5	5	5	5	5	5	5	5	5	5	3	5	4.33333	5	5	5	5	5	5	5	5	5	5	5	5	5	5	5	5	5	5	5	5	4	5
女	特殊教育	5	5	5	5	5	5	5	5	5	5	5	5	5	5	5	5	5	5	5	5	5	5	5	5	5	5	4	3	3	3.33333	2	2	3	1	3	3	4	5	4	3	3	3	3	3	4	3.2	4	4
女	特殊教育	5	5	5	5	5	5	5	5	5	5	5	5	5	5	5	5	5	5	4	5	4	4.33333	5	5	5	5	4	3	5	4	4	4	4	3	4	4	5	5	4	4.11111	5	3	3	3	4	3.6	5	5
女	特殊教育	5	5	5	5	5	5	5	5	5	5	5	5	5	5	5	5	5	5	4	5	5	4.66667	4	5	5	4.66667	4	5	4	4.33333	5	5	3	5	5	5	5	5	5	4.77778	5	5	5	2	5	4.4	5	5
女	特殊教育	5	5	5	5	5	5	5	5	5	5	5	5	5	5	4	5	5	4.75	4	4	3	3.66667	1	3	3	2.33333	3	3	3	3	5	5	5	5	5	5	5	4	5	4.88889	5	5	5	5	5	5	5	5
女	特殊教育	5	5	5	5	5	5	5	4	5	5	5	5	4.83333	5	5	5	5	5	5	5	5	5	5	5	5	5	5	5	5	5	4	4	5	5	5	5	5	5	5	4.77778	2	3	2	2	3	2.4	5	5
女	学前教育	5	5	5	5	5	5	5	5	5	5	5	5	5	5	5	5	5	5	5	5	2	4	5	5	5	5	5	5	5	5	3	3	5	2	3	3	4	4	4	3.44444	5	5	5	5	5	5	3	4
女	学前教育	5	5	5	5	5	5	5	5	5	5	5	5	5	5	5	5	5	5	5	4	5	4.66667	4	4	5	4.33333	5	5	5	5	5	4	5	3	5	4	5	5	5	4.55556	5	5	5	5	5	5	5	5
女	学前教育	5	5	5	5	5	5	5	5	5	5	4	5	4.83333	5	5	5	5	5	4	4	4	4	1	3	4	2.66667	5	3	3	3.66667	3	3	3	2	5	3	4	4	4	3.44444	5	5	5	5	5	5	5	5
女	学前教育	5	5	5	5	4	4.8	5	5	5	5	5	5	5	5	5	5	5	5	5	5	5	5	5	3	5	4.33333	5	3	5	4.33333	5	5	1	5	5	5	5	5	5	4.55556	5	5	5	5	5	5	5	5
女	学前教育专业	5	5	5	5	5	5	5	5	5	5	5	5	5	5	5	5	5	5	2	5	5	4	5	5	5	5	3	5	5	4.33333	5	5	5	3	5	5	5	5	5	4.77778	3	3	3	3	4	3.2	4	4
女	学前教育专业	5	5	5	5	5	5	5	5	5	5	4	5	4.83333	5	5	5	5	5	5	5	5	5	5	5	5	5	5	5	5	5	5	5	3	5	3	5	5	5	5	4.55556	3	4	3	3	5	3.6	5	5
女	学前教育	5	5	5	5	5	5	5	5	4	5	5	5	4.83333	5	5	5	5	5	5	5	5	5	1	5	2	2.66667	5	5	5	5	5	5	4	5	5	5	5	5	5	4.88889	5	3	3	3	4	3.6	5	5
男	学前教育	5	5	5	5	5	5	5	5	5	5	5	5	5	5	5	5	5	5	5	5	5	5	5	4	5	4.66667	4	3	3	3.33333	4	4	4	3	5	4	5	5	5	4.33333	2	4	4	4	5	3.8	4	5
女	学前教育	5	5	5	5	5	5	5	5	5	5	5	5	5	5	5	5	5	5	5	5	5	5	5	5	5	5	3	5	4	4	5	4	5	1	5	3	5	5	5	4.22222	5	2	3	5	5	4	5	5
女	学前教育	5	5	5	5	5	5	4	4	4	4	5	5	4.33333	4	5	5	5	4.75	5	4	5	4.66667	5	5	5	5	5	5	5	5	4	3	4	3	4	4	5	5	5	4.11111	5	5	3	5	5	4.6	5	5
女	学前教育专业	5	5	5	5	5	5	5	5	5	5	5	5	5	5	5	5	5	5	5	5	5	5	5	5	5	5	5	5	5	5	5	5	5	5	5	5	5	5	5	5	5	5	5	5	5	5	5	5
女	学前教育专业	5	5	5	5	5	5	4	4	4	5	5	5	4.5	3	4	4	5	4	4	4	4	4	1	4	5	3.33333	5	5	5	5	4	4	5	4	5	3	5	5	5	4.44444	4	5	4	4	5	4.4	5	3
女	学前教育	5	5	5	5	5	5	5	5	5	5	5	5	5	5	5	5	5	5	5	5	5	5	5	5	5	5	5	3	5	4.33333	5	5	5	5	5	5	5	5	5	5	5	5	5	5	5	5	5	5
女	学前教育	5	5	5	5	5	5	5	5	5	5	5	5	5	5	5	5	5	5	5	5	5	5	5	5	5	5	5	5	5	5	5	5	5	5	5	3	5	5	5	4.77778	3	3	3	3	4	3.2	5	5
男	学前教育	5	5	5	5	5	5	4	4	4	4	4	4	4	5	5	5	5	5	5	5	5	5	5	5	4	4.66667	5	5	5	5	4	5	5	5	5	5	5	5	5	4.88889	5	5	5	5	5	5	5	5
女	学前教育	5	5	5	5	5	5	5	5	5	5	5	5	5	5	5	5	5	5	5	4	5	4.66667	4	5	4	4.33333	3	4	4	3.66667	5	4	5	4	5	3	5	5	4	4.44444	4	3	4	4	5	4	5	5
男	学前教育	5	5	5	5	5	5	5	5	5	5	5	5	5	5	5	5	5	5	5	5	5	5	5	5	5	5	5	3	3	3.66667	3	5	5	3	3	5	5	5	5	4.33333	5	5	5	5	5	5	5	5
女	学前教育	5	5	5	5	5	5	5	5	5	5	5	5	5	5	5	5	5	5	5	5	5	5	1	5	5	3.66667	3	4	3	3.33333	5	5	5	5	5	5	5	5	5	5	4	4	4	2	5	3.8	5	5
女	学前教育	5	5	5	5	5	5	5	5	5	5	5	5	5	5	5	4	5	4.75	5	5	5	5	5	3	3	3.66667	5	4	4	4.33333	5	5	5	5	5	5	5	5	5	5	3	3	3	3	4	3.2	5	4
女	学前教育	5	5	5	5	5	5	5	5	4	5	5	5	4.83333	5	5	5	5	5	5	5	5	5	5	5	5	5	5	5	5	5	5	5	5	3	5	5	5	5	5	4.77778	5	5	5	5	5	5	5	5
女	学前教育	5	5	5	5	5	5	5	5	5	5	5	5	5	5	5	5	5	5	4	4	4	4	5	5	5	5	3	3	2	2.66667	5	5	5	5	5	5	5	5	5	5	3	4	3	3	5	3.6	3	5
女	学前教育	5	5	5	5	5	5	5	5	5	5	5	5	5	5	5	5	5	5	5	5	5	5	4	5	5	4.66667	5	5	5	5	5	5	5	5	4	5	5	5	5	4.88889	5	5	5	5	5	5	5	5
女	学前教育	5	5	5	5	5	5	5	5	5	5	5	5	5	5	5	5	5	5	5	5	5	5	5	5	5	5	5	5	5	5	5	5	5	5	5	5	5	5	5	5	5	5	5	5	5	5	5	5
女	学前教育	5	5	5	5	5	5	5	5	5	5	5	5	5	5	5	5	5	5	4	5	5	4.66667	5	5	5	5	5	5	5	5	5	3	5	5	3	5	5	5	5	4.55556	3	3	3	3	5	3.4	3	4
女	学前教育	5	5	5	5	5	5	5	4	5	5	5	5	4.83333	5	5	5	5	5	2	5	5	4	5	5	3	4.33333	5	5	5	5	5	5	5	5	5	3	5	5	5	4.77778	5	5	5	5	5	5	5	5
女	学前教育	5	5	5	5	5	5	5	5	5	5	5	5	5	5	5	5	5	5	5	5	5	5	3	4	4	3.66667	4	4	2	3.33333	3	4	5	4	5	4	5	5	5	4.44444	4	5	5	4	5	4.6	5	5
女	学前	5	5	4	5	5	4.8	5	5	5	5	5	5	5	5	5	5	5	5	5	5	5	5	4	5	4	4.33333	3	3	3	3	5	5	5	5	5	4	4	5	5	4.77778	5	5	5	5	5	5	5	5
女	学前教育专业	4	4	4	4	5	4.2	5	5	5	5	5	5	5	5	5	5	5	5	5	5	5	5	5	5	3	4.33333	5	5	5	5	5	5	5	5	4	5	5	4	5	4.77778	5	5	5	5	5	5	3	3
女	学前教育专业	5	5	5	5	4	4.8	5	5	5	5	5	5	5	3	5	4	5	4.25	5	5	5	5	5	5	5	5	5	5	5	5	4	5	5	5	5	5	5	5	5	4.88889	5	5	5	3	5	4.6	5	5
女	学前教育专业	5	5	5	5	5	5	5	5	5	5	5	5	5	5	5	5	4	4.75	5	5	5	5	5	5	5	5	5	4	3	4	5	5	5	5	5	5	5	5	4	4.88889	5	5	5	5	5	5	5	5
女	学前教育专业	5	5	5	5	5	5	5	5	5	5	5	5	5	5	5	5	5	5	5	5	5	5	5	4	5	4.66667	5	5	5	5	1	5	4	5	5	5	5	5	5	4.44444	5	5	5	5	5	5	3	4
女	24级计算机科学与技术班	5	3	5	5	5	4.6	5	5	5	5	5	5	5	5	4	5	5	4.75	5	5	5	5	4	3	5	4	5	5	5	5	5	5	5	5	3	5	5	5	5	4.77778	4	4	5	4	5	4.4	3	4
女	思想政治教育	5	5	5	5	5	5	5	5	5	5	5	5	5	5	5	5	5	5	5	5	5	5	5	5	5	5	5	5	5	5	5	5	5	5	5	5	5	5	5	5	5	5	5	5	5	5	5	5
女	计算机科学与技术	5	5	5	5	5	5	5	5	5	5	5	5	5	5	5	5	5	5	5	5	5	5	5	5	3	4.33333	4	5	5	4.66667	5	5	5	5	5	5	5	5	5	5	4	5	5	5	4	4.6	3	3
女	学期教育	5	5	5	5	5	5	5	5	5	5	5	5	5	5	5	5	5	5	5	5	5	5	5	5	5	5	5	5	5	5	5	5	5	5	5	5	5	5	5	5	5	5	3	5	5	4.6	5	5
男	学前教育	5	5	5	5	5	5	5	5	4	5	5	5	4.83333	5	5	5	5	5	5	5	4	4.66667	5	5	5	5	5	5	3	4.33333	5	5	5	5	5	5	5	5	5	5	4	4	4	5	5	4.4	5	5
女	马克思主义学院	5	5	5	5	5	5	5	5	5	5	5	5	5	5	5	5	5	5	5	5	5	5	2	4	3	3	4	3	3	3.33333	5	5	5	2	5	5	5	5	5	4.66667	5	5	5	5	5	5	5	4
女	小学教育	5	5	5	5	5	5	5	4	5	5	5	5	4.83333	5	5	5	5	5	5	5	5	5	3	5	3	3.66667	5	5	5	5	5	5	5	5	5	3	5	5	5	4.77778	4	5	5	5	5	4.8	4	4
男	小学教育局	4	5	5	5	5	4.8	5	5	5	5	5	5	5	4	5	5	5	4.75	5	5	5	5	1	3	3	2.33333	5	5	5	5	5	5	5	5	5	5	5	5	5	5	3	5	4	4	5	4.2	5	5
女	小学教育	5	5	5	5	5	5	5	4	5	5	5	5	4.83333	5	5	5	5	5	5	5	5	5	5	5	5	5	3	3	2	2.66667	5	5	5	5	5	5	5	5	5	5	4	2	4	4	3	3.4	5	5
女	小学教育	5	5	5	5	5	5	5	5	5	5	5	5	5	5	5	5	5	5	5	5	5	5	5	5	5	5	5	4	4	4.33333	5	4	5	5	5	5	5	4	5	4.77778	1	5	5	5	5	4.2	5	5
男	小学教育	5	5	5	5	5	5	5	5	5	5	5	4	4.83333	5	5	5	5	5	5	4	5	4.66667	4	5	5	4.66667	4	4	3	3.66667	5	3	5	5	5	4	5	5	5	4.66667	3	1	5	5	5	3.8	5	5
女	小学教育	5	5	5	5	5	5	5	5	5	5	5	5	5	5	5	5	5	5	4	5	5	4.66667	5	5	5	5	5	4	4	4.33333	5	5	5	5	5	5	5	5	5	5	5	5	5	5	5	5	5	5
女	小学教育	5	4	4	5	5	4.6	5	5	5	5	5	5	5	5	5	5	5	5	5	5	5	5	4	5	5	4.66667	5	3	4	4	5	5	5	5	5	4	5	5	5	4.88889	4	3	5	5	4	4.2	5	5
女	小学教育	5	5	5	5	5	5	5	5	5	5	5	5	5	5	5	5	5	5	5	4	4	4.33333	5	5	5	5	3	5	5	4.33333	5	5	5	1	5	5	5	5	5	4.55556	5	5	5	5	5	5	5	5
女	小教	5	5	5	5	5	5	5	5	5	5	5	5	5	5	5	5	5	5	5	5	5	5	5	5	5	5	5	5	5	5	4	3	4	3	4	4	5	5	5	4.11111	5	5	5	2	5	4.4	5	5
女	24小教2班	5	5	5	5	5	5	5	5	5	5	5	5	5	5	5	5	5	5	5	5	5	5	5	5	5	5	5	5	5	5	5	5	5	5	4	5	5	5	5	4.88889	4	4	4	4	5	4.2	4	5
女	小学教育	5	5	5	5	5	5	5	5	5	5	5	4	4.83333	5	5	5	5	5	4	4	5	4.33333	5	5	5	5	4	4	4	4	5	3	5	4	5	5	5	5	5	4.66667	5	5	5	4	4	4.6	5	5
女	小学教育	5	5	5	5	5	5	4	4	4	4	4	4	4	4	5	4	5	4.5	5	5	5	5	5	5	5	5	5	5	5	5	5	5	5	5	5	5	5	5	5	5	5	5	5	5	5	5	5	5
女	小学教育	5	5	5	5	5	5	5	5	5	5	5	5	5	5	5	5	5	5	5	5	5	5	2	5	5	4	5	4	5	4.66667	5	5	5	5	5	5	5	5	5	5	5	5	5	5	5	5	4	5
[truncated: 16 more columns]
